# Supplementary material for: 6-(4-Meth­oxy­phen­yl)-1,3,5-triazine-2,4-diamine
Source: Acta Crystallogr Sect E Struct Rep Online. 2012 Sep 8;68(Pt 10):o2910. doi: 10.1107/S1600536812038019 (PMC3470258; doi:10.1107/S1600536812038019)
Supplement: Supplementary file 1 [file e-68-o2910-sup1.cif]

##############################################################################
#                                                                            #
# This CIF contains the data in a paper accepted for publication in          #
# Acta Crystallographica Section E. It conforms to the requirements of       #
# Notes for Authors for Acta Crystallographica Section E, and has been       #
# peer reviewed under the auspices of the IUCr Commission on Journals.       #
#                                                                            #
# Full details of the Crystallographic Information File format               #
# are given in the paper "The Crystallographic Information File (CIF):       #
# a New Standard Archive File for Crystallography" by S. R. Hall, F. H.      #
# Allen and I. D. Brown [Acta Cryst. (1991), A47, 655-685].                  #
#                                                                            #
# The current version of the core CIF dictionary is obtainable from          #
# ftp://ftp.iucr.org/pub/cif_core.dic.                                       #
#                                                                            #
# Software is freely available for graphical display of the structure(s)     #
# in this CIF. For information consult the CIF software page                 #
# http://www.iucr.org/resources/cif/software.                                #
#                                                                            #
# This file may be used for bona fide research purposes within the           #
# scientific community so long as proper attribution is given to the journal # 
# article from which it was obtained.                                        #
#                                                                            #
##############################################################################
data_global
_audit_creation_method     'form.cif (version 2.0)'
_journal_data_validation_number     ?
_journal_date_recd_electronic     2012-08-29
_journal_date_accepted     2012-09-04
_journal_name_full     'Acta Crystallographica, Section E'
_journal_year     2012
_journal_volume     68
_journal_issue     10
_journal_page_first     o2910
_journal_page_last     o2910
_journal_paper_category     QO
_journal_paper_doi     10.1107/S1600536812038019
_journal_coeditor_code     IS5191
_publ_contact_author_name     'Ibrahim Abdul Razak'
_publ_contact_author_address
;
School of Physics
Universiti Sains Malaysia
11800 USM, Penang
Malaysia
;
_publ_contact_author_email     'arazaki@usm.my'
_publ_contact_author_fax     '604 6579150'
_publ_contact_author_phone     '604 6533438'
_publ_section_title
;
6-(4-Methoxyphenyl)-1,3,5-triazine-2,4-diamine
;
loop_
    _publ_author_name
    _publ_author_footnote
    _publ_author_address
    'Kaliyaperumal Thanigaimani' ?
;
School of Physics
Universiti Sains Malaysia
11800 USM, Penang
Malaysia
;
    'Ibrahim Abdul Razak'
;
Thomson Reuters ResearcherID: A-5599-2009.
;
;
School of Physics
Universiti Sains Malaysia
11800 USM, Penang
Malaysia
;
    'Suhana Arshad' ?
;
School of Physics
Universiti Sains Malaysia
11800 USM, Penang
Malaysia
;
    'Rathinavel Jagatheesan' ?
;
Department of Chemistry
Angalamman College of Engineering and Technology
Siruganur
Tiruchirappalli 621 105
Tamil Nadu, India
;
    'K. Joseph Santhanaraj' ?
;
Department of Chemistry
St. Joseph's College
Tiruchirappalli 620 002
Tamil Nadu, India
;
data_I
_audit_creation_method     SHELXL-97
_chemical_name_systematic
;
6-(4-Methoxyphenyl)-1,3,5-triazine-2,4-diamine
;
_chemical_name_common     ?
_chemical_formula_moiety     'C10 H11 N5 O'
_chemical_formula_sum     'C10 H11 N5 O'
_chemical_formula_iupac     'C10 H11 N5 O'
_chemical_formula_weight     217.24
_chemical_melting_point     ?
_symmetry_cell_setting     monoclinic
_symmetry_space_group_name_H-M     'P 21/c'
_symmetry_space_group_name_Hall     '-P 2ybc'
loop_
    _symmetry_equiv_pos_as_xyz
    'x, y, z'
    '-x, y+1/2, -z+1/2'
    '-x, -y, -z'
    'x, -y-1/2, z-1/2'
_cell_length_a     7.4340(2)
_cell_length_b     10.0355(3)
_cell_length_c     14.6803(4)
_cell_angle_alpha     90.00
_cell_angle_beta     114.1910(10)
_cell_angle_gamma     90.00
_cell_volume     999.03(5)
_cell_formula_units_Z     4
_cell_measurement_reflns_used     7910
_cell_measurement_theta_min     2.54
_cell_measurement_theta_max     32.46
_cell_measurement_temperature     100.0(10)
_exptl_crystal_description     'plate'
_exptl_crystal_colour     'colourless'
_exptl_crystal_size_max     0.73
_exptl_crystal_size_mid     0.49
_exptl_crystal_size_min     0.15
_exptl_crystal_density_diffrn     1.444
_exptl_crystal_density_meas     ?
_exptl_crystal_density_method     'not measured'
_exptl_crystal_F_000     456
_exptl_absorpt_coefficient_mu     0.101
_exptl_absorpt_correction_type     multi-scan
_exptl_absorpt_process_details     '(<i>SADABS</i>; Bruker, 2009)'
_exptl_absorpt_correction_T_min     0.9302
_exptl_absorpt_correction_T_max     0.9847
_exptl_special_details
;
The crystal was placed in the cold stream of an Oxford Cryosystems Cobra
open-flow nitrogen cryostat (Cosier & Glazer, 1986) operating at 100.0 (1) K.
;
_diffrn_ambient_temperature     100.0(10)
_diffrn_radiation_type     MoK\a
_diffrn_radiation_wavelength     0.71073
_diffrn_radiation_source     'fine-focus sealed tube'
_diffrn_radiation_monochromator     graphite
_diffrn_measurement_device_type
;
Bruker SMART APEXII CCD area-detector
;
_diffrn_measurement_method     '\f and \w scans'
_diffrn_detector_area_resol_mean     ?
_diffrn_reflns_number     16310
_diffrn_reflns_av_R_equivalents     0.0235
_diffrn_reflns_av_sigmaI/netI     0.0211
_diffrn_reflns_theta_min     2.54
_diffrn_reflns_theta_max     32.59
_diffrn_reflns_theta_full     32.59
_diffrn_measured_fraction_theta_max     0.992
_diffrn_measured_fraction_theta_full     0.992
_diffrn_reflns_limit_h_min     -11
_diffrn_reflns_limit_h_max     11
_diffrn_reflns_limit_k_min     -15
_diffrn_reflns_limit_k_max     14
_diffrn_reflns_limit_l_min     -22
_diffrn_reflns_limit_l_max     22
_refine_special_details
;
Refinement of <i>F</i>^2^ against ALL reflections. The weighted <i>R</i>-factor
<i>wR</i> and goodness of fit <i>S</i> are based on <i>F</i>^2^, conventional
<i>R</i>-factors <i>R</i> are based on <i>F</i>, with <i>F</i> set to zero for
negative <i>F</i>^2^. The threshold expression of <i>F</i>^2^ >
\s(<i>F</i>^2^) is used only for calculating <i>R</i>-factors(gt) <i>etc</i>.
and is not relevant to the choice of reflections for refinement.
<i>R</i>-factors based on <i>F</i>^2^ are statistically about twice as large
as those based on <i>F</i>, and <i>R</i>- factors based on ALL data will be
even larger.
;
_reflns_number_total     3611
_reflns_number_gt     3112
_reflns_threshold_expression     I>2\s(I)
_refine_ls_structure_factor_coef     Fsqd
_refine_ls_matrix_type     full
_refine_ls_R_factor_all     0.0473
_refine_ls_R_factor_gt     0.0407
_refine_ls_wR_factor_gt     0.1152
_refine_ls_wR_factor_ref     0.1212
_refine_ls_goodness_of_fit_ref     1.070
_refine_ls_restrained_S_all     1.070
_refine_ls_number_reflns     3611
_refine_ls_number_parameters     162
_refine_ls_number_restraints     0
_refine_ls_hydrogen_treatment     mixed
_refine_ls_weighting_scheme     calc
_refine_ls_weighting_details
         'calc w=1/[\s^2^(Fo^2^)+(0.0686P)^2^+0.2052P] where P=(Fo^2^+2Fc^2^)/3'
_atom_sites_solution_hydrogens     geom
_atom_sites_solution_primary     direct
_atom_sites_solution_secondary     difmap
_refine_ls_shift/su_max     0.000
_refine_ls_shift/su_mean     0.000
_refine_diff_density_max     0.495
_refine_diff_density_min     -0.257
_refine_ls_extinction_method     none
_refine_ls_extinction_coef     ?
loop_
    _atom_type_symbol
    _atom_type_description
    _atom_type_scat_dispersion_real
    _atom_type_scat_dispersion_imag
    _atom_type_scat_source
    'C' 'C' 0.0033 0.0016
                         'International Tables Vol C Tables 4.2.6.8 and 6.1.1.4'
    'H' 'H' 0.0000 0.0000
                         'International Tables Vol C Tables 4.2.6.8 and 6.1.1.4'
    'N' 'N' 0.0061 0.0033
                         'International Tables Vol C Tables 4.2.6.8 and 6.1.1.4'
    'O' 'O' 0.0106 0.0060
                         'International Tables Vol C Tables 4.2.6.8 and 6.1.1.4'
_computing_data_collection     'APEX2 (Bruker, 2009)'
_computing_cell_refinement     'SAINT (Bruker, 2009)'
_computing_data_reduction     'SAINT (Bruker, 2009)'
_computing_structure_solution     'SHELXTL (Sheldrick, 2008)'
_computing_structure_refinement     'SHELXTL (Sheldrick, 2008)'
_computing_molecular_graphics     'SHELXTL (Sheldrick, 2008)'
_computing_publication_material
;
SHELXTL (Sheldrick, 2008) and PLATON (Spek, 2009)
;
loop_
    _atom_site_type_symbol
    _atom_site_label
    _atom_site_fract_x
    _atom_site_fract_y
    _atom_site_fract_z
    _atom_site_U_iso_or_equiv
    _atom_site_adp_type
    _atom_site_calc_flag
    _atom_site_refinement_flags
    _atom_site_occupancy
    _atom_site_symmetry_multiplicity
    _atom_site_disorder_assembly
    _atom_site_disorder_group
    O O1 0.35597(9) 0.64750(7) 0.95775(5) 0.01650(14) Uani d . 1 1 . .
    N N1 0.89236(10) 0.73352(7) 0.71745(5) 0.01370(14) Uani d . 1 1 . .
    N N2 1.14046(11) 0.80754(8) 0.67477(6) 0.01588(15) Uani d . 1 1 . .
    N N3 0.98420(10) 0.61218(7) 0.60228(5) 0.01364(14) Uani d . 1 1 . .
    N N4 0.81934(12) 0.41721(8) 0.53671(6) 0.01771(16) Uani d . 1 1 . .
    N N5 0.74625(11) 0.52210(7) 0.65619(5) 0.01434(15) Uani d . 1 1 . .
    C C2 1.00276(12) 0.71420(8) 0.66483(6) 0.01287(15) Uani d . 1 1 . .
    C C4 0.85102(12) 0.51935(8) 0.59951(6) 0.01342(15) Uani d . 1 1 . .
    C C6 0.76980(11) 0.63268(8) 0.71082(6) 0.01251(15) Uani d . 1 1 . .
    C C7 0.65370(12) 0.63948(8) 0.77219(6) 0.01286(15) Uani d . 1 1 . .
    C C8 0.50541(12) 0.54629(9) 0.75799(6) 0.01468(16) Uani d . 1 1 . .
    H H8A 0.4749 0.4824 0.7061 0.018 Uiso calc R 1 1 . .
    C C9 0.40092(12) 0.54448(8) 0.81785(6) 0.01421(16) Uani d . 1 1 . .
    H H9A 0.3015 0.4796 0.8078 0.017 Uiso calc R 1 1 . .
    C C10 0.44520(12) 0.63999(8) 0.89293(6) 0.01308(15) Uani d . 1 1 . .
    C C11 0.59087(12) 0.73581(9) 0.90702(6) 0.01452(16) Uani d . 1 1 . .
    H H11A 0.6182 0.8016 0.9575 0.017 Uiso calc R 1 1 . .
    C C12 0.69527(12) 0.73512(8) 0.84777(6) 0.01394(16) Uani d . 1 1 . .
    H H12A 0.7954 0.7996 0.8583 0.017 Uiso calc R 1 1 . .
    C C13 0.19727(13) 0.55633(10) 0.94259(7) 0.01802(17) Uani d . 1 1 . .
    H H13A 0.1488 0.5697 0.9947 0.027 Uiso calc R 1 1 . .
    H H13B 0.2448 0.4646 0.9457 0.027 Uiso calc R 1 1 . .
    H H13C 0.0900 0.5724 0.8770 0.027 Uiso calc R 1 1 . .
    H H2A 1.236(2) 0.7853(15) 0.6551(11) 0.031(4) Uiso d . 1 1 . .
    H H2B 1.1747(19) 0.8611(14) 0.7264(10) 0.023(3) Uiso d . 1 1 . .
    H H4A 0.882(2) 0.4077(15) 0.4965(11) 0.029(3) Uiso d . 1 1 . .
    H H4B 0.739(2) 0.3525(15) 0.5360(11) 0.030(4) Uiso d . 1 1 . .
loop_
    _atom_site_aniso_label
    _atom_site_aniso_U_11
    _atom_site_aniso_U_22
    _atom_site_aniso_U_33
    _atom_site_aniso_U_12
    _atom_site_aniso_U_13
    _atom_site_aniso_U_23
    O1 0.0177(3) 0.0169(3) 0.0189(3) -0.0022(2) 0.0116(2) -0.0023(2)
    N1 0.0149(3) 0.0116(3) 0.0165(3) -0.0003(2) 0.0083(2) -0.0002(2)
    N2 0.0171(3) 0.0136(3) 0.0197(3) -0.0030(3) 0.0103(3) -0.0022(3)
    N3 0.0151(3) 0.0123(3) 0.0149(3) -0.0006(2) 0.0075(2) 0.0002(2)
    N4 0.0216(3) 0.0152(3) 0.0216(3) -0.0053(3) 0.0143(3) -0.0051(3)
    N5 0.0163(3) 0.0121(3) 0.0174(3) -0.0008(3) 0.0098(3) -0.0011(2)
    C2 0.0131(3) 0.0114(3) 0.0139(3) 0.0015(3) 0.0054(3) 0.0021(3)
    C4 0.0146(3) 0.0120(3) 0.0143(3) 0.0013(3) 0.0064(3) 0.0008(3)
    C6 0.0128(3) 0.0111(3) 0.0137(3) 0.0014(3) 0.0055(3) 0.0013(3)
    C7 0.0134(3) 0.0108(3) 0.0154(3) 0.0011(3) 0.0070(3) 0.0002(3)
    C8 0.0156(3) 0.0128(3) 0.0170(3) -0.0004(3) 0.0081(3) -0.0025(3)
    C9 0.0137(3) 0.0122(3) 0.0177(3) -0.0007(3) 0.0074(3) -0.0007(3)
    C10 0.0130(3) 0.0128(3) 0.0145(3) 0.0020(3) 0.0066(3) 0.0012(3)
    C11 0.0159(3) 0.0133(4) 0.0154(3) -0.0009(3) 0.0074(3) -0.0025(3)
    C12 0.0139(3) 0.0119(3) 0.0168(3) -0.0003(3) 0.0069(3) -0.0004(3)
    C13 0.0157(3) 0.0206(4) 0.0199(4) -0.0016(3) 0.0095(3) 0.0022(3)
_geom_special_details
;
All e.s.d.'s (except the e.s.d. in the dihedral angle between two l.s. planes)
are estimated using the full covariance matrix. The cell e.s.d.'s are taken
into account individually in the estimation of e.s.d.'s in distances, angles
and torsion angles; correlations between e.s.d.'s in cell parameters are only
used when they are defined by crystal symmetry. An approximate (isotropic)
treatment of cell e.s.d.'s is used for estimating e.s.d.'s involving l.s.
planes.
;
loop_
    _geom_bond_atom_site_label_1
    _geom_bond_atom_site_label_2
    _geom_bond_site_symmetry_2
    _geom_bond_distance
    _geom_bond_publ_flag
    O1 C10 . 1.3669(10) ?
    O1 C13 . 1.4364(11) ?
    N1 C6 . 1.3384(11) ?
    N1 C2 . 1.3517(10) ?
    N2 C2 . 1.3507(11) ?
    N2 H2A . 0.896(15) ?
    N2 H2B . 0.877(14) ?
    N3 C2 . 1.3441(11) ?
    N3 C4 . 1.3479(11) ?
    N4 C4 . 1.3335(11) ?
    N4 H4A . 0.896(15) ?
    N4 H4B . 0.878(15) ?
    N5 C6 . 1.3380(11) ?
    N5 C4 . 1.3530(10) ?
    C6 C7 . 1.4826(11) ?
    C7 C8 . 1.3946(12) ?
    C7 C12 . 1.4025(12) ?
    C8 C9 . 1.3911(11) ?
    C8 H8A . 0.9500 ?
    C9 C10 . 1.3945(12) ?
    C9 H9A . 0.9500 ?
    C10 C11 . 1.3988(12) ?
    C11 C12 . 1.3828(11) ?
    C11 H11A . 0.9500 ?
    C12 H12A . 0.9500 ?
    C13 H13A . 0.9800 ?
    C13 H13B . 0.9800 ?
    C13 H13C . 0.9800 ?
loop_
    _geom_angle_atom_site_label_1
    _geom_angle_atom_site_label_2
    _geom_angle_atom_site_label_3
    _geom_angle_site_symmetry_1
    _geom_angle_site_symmetry_3
    _geom_angle
    _geom_angle_publ_flag
    C10 O1 C13 . . 117.33(7) ?
    C6 N1 C2 . . 113.87(7) ?
    C2 N2 H2A . . 117.2(10) ?
    C2 N2 H2B . . 117.2(9) ?
    H2A N2 H2B . . 116.3(13) ?
    C2 N3 C4 . . 114.56(7) ?
    C4 N4 H4A . . 123.0(10) ?
    C4 N4 H4B . . 120.3(9) ?
    H4A N4 H4B . . 116.6(13) ?
    C6 N5 C4 . . 114.75(7) ?
    N3 C2 N2 . . 117.59(7) ?
    N3 C2 N1 . . 125.68(7) ?
    N2 C2 N1 . . 116.72(7) ?
    N4 C4 N3 . . 118.14(7) ?
    N4 C4 N5 . . 117.24(7) ?
    N3 C4 N5 . . 124.62(8) ?
    N5 C6 N1 . . 126.06(7) ?
    N5 C6 C7 . . 115.89(7) ?
    N1 C6 C7 . . 118.00(7) ?
    C8 C7 C12 . . 118.78(7) ?
    C8 C7 C6 . . 119.98(7) ?
    C12 C7 C6 . . 121.18(7) ?
    C9 C8 C7 . . 121.75(8) ?
    C9 C8 H8A . . 119.1 ?
    C7 C8 H8A . . 119.1 ?
    C8 C9 C10 . . 118.57(8) ?
    C8 C9 H9A . . 120.7 ?
    C10 C9 H9A . . 120.7 ?
    O1 C10 C9 . . 124.29(7) ?
    O1 C10 C11 . . 115.23(7) ?
    C9 C10 C11 . . 120.47(7) ?
    C12 C11 C10 . . 120.24(8) ?
    C12 C11 H11A . . 119.9 ?
    C10 C11 H11A . . 119.9 ?
    C11 C12 C7 . . 120.17(8) ?
    C11 C12 H12A . . 119.9 ?
    C7 C12 H12A . . 119.9 ?
    O1 C13 H13A . . 109.5 ?
    O1 C13 H13B . . 109.5 ?
    H13A C13 H13B . . 109.5 ?
    O1 C13 H13C . . 109.5 ?
    H13A C13 H13C . . 109.5 ?
    H13B C13 H13C . . 109.5 ?
loop_
    _geom_hbond_atom_site_label_D
    _geom_hbond_atom_site_label_H
    _geom_hbond_atom_site_label_A
    _geom_hbond_site_symmetry_A
    _geom_hbond_distance_DH
    _geom_hbond_distance_HA
    _geom_hbond_distance_DA
    _geom_hbond_angle_DHA
    _geom_hbond_publ_flag
    N2 H2B N5 2_756 0.878(14) 2.258(14) 3.1291(11) 172.1(12) yes
    N4 H4A N3 3_766 0.894(16) 2.077(16) 2.9708(12) 177.4(14) yes
    N4 H4B O1 2_646 0.879(16) 2.189(15) 3.0196(11) 157.3(14) yes
_iucr_refine_instructions_details
;
TITL I in P21/c (100K)
CELL  0.71073    7.4340   10.0355   14.6803    90.000   114.191    90.000
ZERR 4           0.0002    0.0003    0.0004     0.000     0.001     0.000
LATT   1
SYMM             - X ,    0.50000 + Y ,    0.50000 - Z
SFAC  C  H  N  O
UNIT    40   44  20   4
TEMP  -173
SIZE 0.153 0.488 0.727
L.S. 5
FMAP 2
PLAN 20
ACTA
BOND $H
OMIT -9 0 6
WGHT    0.068600    0.205200
FVAR       0.21259
O1    4    0.355969    0.647499    0.957746    11.00000    0.01768    0.01694 =
         0.01894   -0.00229    0.01163   -0.00220
N1    3    0.892365    0.733518    0.717447    11.00000    0.01489    0.01159 =
         0.01650   -0.00019    0.00834   -0.00028
N2    3    1.140463    0.807541    0.674769    11.00000    0.01709    0.01361 =
         0.01969   -0.00217    0.01031   -0.00302
N3    3    0.984199    0.612180    0.602285    11.00000    0.01509    0.01229 =
         0.01490    0.00017    0.00753   -0.00056
N4    3    0.819336    0.417212    0.536708    11.00000    0.02165    0.01520 =
         0.02160   -0.00508    0.01426   -0.00528
N5    3    0.746249    0.522101    0.656188    11.00000    0.01632    0.01210 =
         0.01745   -0.00110    0.00981   -0.00078
C2    1    1.002756    0.714200    0.664831    11.00000    0.01315    0.01141 =
         0.01386    0.00206    0.00536    0.00149
C4    1    0.851017    0.519348    0.599512    11.00000    0.01457    0.01195 =
         0.01426    0.00078    0.00642    0.00127
C6    1    0.769797    0.632675    0.710824    11.00000    0.01279    0.01114 =
         0.01369    0.00132    0.00552    0.00137
C7    1    0.653698    0.639478    0.772185    11.00000    0.01343    0.01081 =
         0.01543    0.00025    0.00705    0.00109
C8    1    0.505411    0.546294    0.757994    11.00000    0.01560    0.01283 =
         0.01696   -0.00249    0.00805   -0.00043
AFIX  43
H8A   2    0.474949    0.482356    0.706074    11.00000   -1.20000
AFIX   0
C9    1    0.400915    0.544481    0.817847    11.00000    0.01369    0.01216 =
         0.01770   -0.00070    0.00736   -0.00075
AFIX  43
H9A   2    0.301526    0.479579    0.807784    11.00000   -1.20000
AFIX   0
C10   1    0.445203    0.639986    0.892933    11.00000    0.01299    0.01279 =
         0.01445    0.00117    0.00662    0.00198
C11   1    0.590872    0.735812    0.907022    11.00000    0.01588    0.01327 =
         0.01539   -0.00248    0.00740   -0.00093
AFIX  43
H11A  2    0.618177    0.801603    0.957475    11.00000   -1.20000
AFIX   0
C12   1    0.695273    0.735120    0.847772    11.00000    0.01387    0.01188 =
         0.01675   -0.00043    0.00695   -0.00026
AFIX  43
H12A  2    0.795415    0.799595    0.858294    11.00000   -1.20000
AFIX   0
C13   1    0.197273    0.556329    0.942586    11.00000    0.01572    0.02064 =
         0.01991    0.00224    0.00955   -0.00163
AFIX 137
H13A  2    0.148779    0.569718    0.994739    11.00000   -1.50000
H13B  2    0.244798    0.464637    0.945698    11.00000   -1.50000
H13C  2    0.089969    0.572429    0.876979    11.00000   -1.50000
AFIX   0
H2A   2    1.235759    0.785299    0.655056    11.00000    0.03143
H2B   2    1.174688    0.861051    0.726385    11.00000    0.02266
H4A   2    0.882293    0.407719    0.496529    11.00000    0.02916
H4B   2    0.739311    0.352451    0.535981    11.00000    0.02978
HKLF 4 1  1.0000  0.0000  0.0000  0.0000 -1.0000  0.0000 -1.0000  0.0000 -1.0000
REM  a                      R =  New: P21/c
REM R1 =  0.0407 for   3112 Fo > 4sig(Fo)  and  0.0473 for all   3611 data
REM    162 parameters refined using      0 restraints
END
WGHT      0.0686      0.2052
REM Highest difference peak  0.495,  deepest hole -0.257,  1-sigma level  0.059
Q1    1   0.6369  0.7298  0.8773  11.00000  0.05    0.49
Q2    1   0.7048  0.6352  0.7396  11.00000  0.05    0.49
Q3    1   0.5217  0.6853  0.8997  11.00000  0.05    0.44
Q4    1   0.4683  0.5472  0.7910  11.00000  0.05    0.42
Q5    1   0.9449  0.7200  0.6903  11.00000  0.05    0.41
Q6    1   0.7951  0.5247  0.6283  11.00000  0.05    0.41
Q7    1   0.4144  0.5970  0.8524  11.00000  0.05    0.40
Q8    1   0.6674  0.6868  0.8065  11.00000  0.05    0.39
Q9    1   0.5744  0.5956  0.7628  11.00000  0.05    0.39
Q10   1   0.3986  0.6418  0.9212  11.00000  0.05    0.37
Q11   1   0.9878  0.6562  0.6333  11.00000  0.05    0.34
Q12   1   0.9209  0.5679  0.6055  11.00000  0.05    0.33
Q13   1   0.8341  0.6818  0.7156  11.00000  0.05    0.32
Q14   1   0.7714  0.5777  0.6834  11.00000  0.05    0.28
Q15   1   0.8295  0.4659  0.5677  11.00000  0.05    0.28
Q16   1   1.0328  0.6040  0.5710  11.00000  0.05    0.27
Q17   1   1.0751  0.7579  0.6731  11.00000  0.05    0.27
Q18   1   0.9156  0.7746  0.7536  11.00000  0.05    0.21
Q19   1   0.6967  0.4699  0.6594  11.00000  0.05    0.20
Q20   1   0.4653  0.6077  0.9990  11.00000  0.05    0.15
;
