# Supplementary material for: 6-(4-Meth­oxy­phen­yl)-1,3,5-triazine-2,4-diamine
Source: Acta Crystallogr Sect E Struct Rep Online. 2012 Sep 8;68(Pt 10):o2910. doi: 10.1107/S1600536812038019 (PMC3470258; doi:10.1107/S1600536812038019)
Supplement: Supplementary file 2 [file e-68-o2910-Isup2.hkl]

# 
# h,k,l, Fc-squared, Fo-squared, sigma(Fo-squared) and status flag 
# 
data_I
_shelx_title ' a                      R =  New: P21/c' 
_shelx_refln_list_code          4 
_shelx_F_calc_maximum      150.44 
_exptl_crystal_F_000       456.00 
_reflns_d_resolution_high  0.6598 
 
loop_ 
 _symmetry_equiv_pos_as_xyz 
 'x, y, z' 
 '-x, y+1/2, -z+1/2' 
 '-x, -y, -z' 
 'x, -y-1/2, z-1/2' 
 
_cell_length_a     7.4340 
_cell_length_b    10.0355 
_cell_length_c    14.6803 
_cell_angle_alpha  90.000 
_cell_angle_beta  114.191 
_cell_angle_gamma  90.000 
 
_shelx_F_squared_multiplier     1.000 
 
loop_ 
 _refln_index_h 
 _refln_index_k 
 _refln_index_l 
 _refln_F_squared_calc 
 _refln_F_squared_meas 
 _refln_F_squared_sigma 
 _refln_observed_status 
   1   0   0       16.84       14.60      0.40 o 
   2   0   0      608.34      528.48      5.64 o 
   3   0   0      145.29      130.73      1.80 o 
   4   0   0       78.08       77.41      1.43 o 
   5   0   0      496.91      521.20      5.02 o 
   6   0   0      310.89      310.08      4.64 o 
   7   0   0       77.91       74.61      2.89 o 
   8   0   0      214.65      198.81      9.51 o 
   9   0   0       71.63       66.33      2.59 o 
  10   0   0       16.98       15.53      1.86 o 
   1   1   0      182.60      222.60      1.75 o 
   2   1   0      254.87      236.07      2.09 o 
   3   1   0       21.05       21.80      0.59 o 
   4   1   0      628.35      673.88      5.09 o 
   5   1   0      180.73      180.29      1.85 o 
   6   1   0        3.27        3.06      0.40 o 
   7   1   0       82.49       73.82      1.68 o 
   8   1   0        3.02        4.14      0.85 o 
   9   1   0       30.24       29.05      1.48 o 
  10   1   0       55.84       56.18      2.86 o 
   0   2   0       14.27       16.15      1.11 o 
   1   2   0      351.42      386.02      3.63 o 
   2   2   0      524.01      579.62      4.29 o 
   3   2   0     1542.65     1688.18     11.34 o 
   4   2   0      597.64      647.76      4.34 o 
   5   2   0       84.16       93.84      1.22 o 
   6   2   0        1.00        0.49      0.36 o 
   7   2   0      128.21      130.09      2.25 o 
   8   2   0        0.96        0.75      0.59 o 
   9   2   0      215.43      217.52      3.61 o 
  10   2   0       22.76       17.90      2.11 o 
   1   3   0     2310.53     2467.30     21.27 o 
   2   3   0       75.97       80.34      1.47 o 
   3   3   0      769.13      903.86      6.72 o 
   4   3   0      281.59      290.72      2.50 o 
   5   3   0       88.06       91.47      1.29 o 
   6   3   0        1.65        2.10      0.39 o 
   7   3   0        1.64        1.03      0.42 o 
   8   3   0        1.79        1.06      0.66 o 
   9   3   0      488.64      501.51      9.15 o 
  10   3   0       11.04       14.98      2.17 o 
   0   4   0      153.61      157.21      3.43 o 
   1   4   0       58.46       52.90      0.57 o 
   2   4   0       19.73       30.58      0.61 o 
   3   4   0      342.72      398.27      3.22 o 
   4   4   0        9.74       10.56      0.49 o 
   5   4   0      291.95      286.06      4.13 o 
   6   4   0      143.48      125.52      2.67 o 
   7   4   0      289.07      254.86      4.27 o 
   8   4   0       20.62       23.20      1.67 o 
   9   4   0      122.56      130.48      3.92 o 
   1   5   0      299.61      297.49      2.87 o 
   2   5   0      189.12      198.15      2.32 o 
   3   5   0      375.84      404.87      3.44 o 
   4   5   0      118.74      122.51      2.62 o 
   5   5   0        0.07        0.74      0.67 o 
   6   5   0      713.96      656.45     10.77 o 
   7   5   0       18.08       25.16      2.65 o 
   8   5   0        3.21        4.57      1.07 o 
   9   5   0       17.58       15.37      1.73 o 
   0   6   0       34.56       49.75      1.95 o 
   1   6   0      325.15      334.71      3.24 o 
   2   6   0      135.04      155.65      1.67 o 
   3   6   0       14.35       12.45      0.55 o 
   4   6   0       13.61        9.67      1.06 o 
   5   6   0       29.06       26.66      1.82 o 
   6   6   0        0.00        1.85      0.88 o 
   7   6   0       18.25       18.93      2.39 o 
   8   6   0       70.53       70.17      5.09 o 
   9   6   0        5.63        6.42      2.43 o 
   1   7   0      223.33      214.99      3.12 o 
   2   7   0       44.30       57.35      0.81 o 
   3   7   0      354.78      354.90      4.57 o 
   4   7   0       15.96       13.99      1.32 o 
   5   7   0        9.04        9.28      1.23 o 
   6   7   0       19.46       20.61      2.43 o 
   7   7   0       17.39       16.44      2.33 o 
   8   7   0        5.59        7.97      2.66 o 
   9   7   0       41.20       50.45      5.53 o 
   0   8   0      448.86      456.58      9.06 o 
   1   8   0       24.17       29.18      1.34 o 
   2   8   0        4.87        8.06      0.51 o 
   3   8   0      491.20      532.32      7.31 o 
   4   8   0        1.68        1.30      0.75 o 
   5   8   0        6.22        5.53      1.41 o 
   6   8   0       62.19       71.99      3.83 o 
   7   8   0       13.49       14.71      2.42 o 
   8   8   0        3.40        5.64      1.88 o 
   1   9   0     1023.74     1034.52     12.83 o 
   2   9   0      527.85      542.82      7.18 o 
   3   9   0      111.04      116.59      2.63 o 
   4   9   0        1.96        2.37      1.01 o 
   5   9   0       51.64       60.46      3.76 o 
   6   9   0       23.61       19.62      2.49 o 
   7   9   0        4.64        4.49      1.70 o 
   8   9   0        9.21       11.63      2.49 o 
   0  10   0      503.11      514.81     10.62 o 
   1  10   0     1039.76     1070.82     13.47 o 
   2  10   0        7.12        6.04      0.80 o 
   3  10   0        6.65        6.86      1.33 o 
   4  10   0       54.14       57.29      3.12 o 
   5  10   0        9.69        9.62      1.79 o 
   6  10   0       46.26       56.20      4.14 o 
   7  10   0      214.67      221.98      7.71 o 
   1  11   0      125.02      113.17      3.97 o 
   2  11   0       16.33       17.06      1.22 o 
   3  11   0       64.16       65.13      4.43 o 
   4  11   0       22.74       26.33      2.49 o 
   5  11   0       13.51        9.88      2.21 o 
   6  11   0       55.16       55.85      4.14 o 
   7  11   0       12.16       13.72      2.55 o 
   0  12   0      244.91      254.22      9.29 o 
   1  12   0        6.57        7.74      2.43 o 
   2  12   0       94.91       94.84      5.53 o 
   3  12   0       13.10       15.40      2.88 o 
   4  12   0      114.61      125.36      4.91 o 
   5  12   0       52.81       49.66      3.83 o 
   6  12   0        3.90       11.43      3.32 o 
   1  13   0       71.74       76.78      5.31 o 
   2  13   0        0.18        1.68      1.11 o 
   3  13   0       29.14       30.96      2.66 o 
   4  13   0       31.40       42.95      3.40 o 
   5  13   0        9.27        9.17      2.03 o 
   1  14   0        3.33        5.31      2.43 o 
   2  14   0       18.93       19.56      1.88 o 
   3  14   0       11.12       16.47      2.07 o 
 -10   1   1       22.39       22.86      1.51 o 
  -9   1   1      250.16      251.15      4.08 o 
  -8   1   1       69.13       67.77      2.21 o 
  -7   1   1      103.05       96.68      2.05 o 
  -6   1   1       65.37       72.70      1.48 o 
  -5   1   1        3.02        2.46      0.30 o 
  -4   1   1      141.26      129.45      1.36 o 
  -3   1   1      237.24      276.49      2.24 o 
  -2   1   1     1506.79     1490.56      9.45 o 
  -1   1   1      169.11      166.59      1.29 o 
   0   1   1       52.02       61.09      0.76 o 
   1   1   1     8921.97     8803.81     71.38 o 
   2   1   1      618.95      595.79      4.25 o 
   3   1   1      974.36     1001.12      7.39 o 
   4   1   1      466.52      495.11      3.97 o 
   5   1   1        0.27        0.09      0.28 o 
   6   1   1        5.31        7.10      0.56 o 
   7   1   1       86.83       93.09      2.08 o 
   8   1   1       13.59       14.56      1.08 o 
   9   1   1       79.29       79.55      2.66 o 
  10   1   1        0.02        1.26      1.06 o 
 -10   2   1       24.39       23.94      1.76 o 
  -9   2   1      302.61      301.14      4.48 o 
  -8   2   1       10.57       10.63      0.82 o 
  -7   2   1       39.13       36.54      1.13 o 
  -6   2   1       44.83       43.41      0.99 o 
  -5   2   1      117.28      136.37      1.44 o 
  -4   2   1      251.70      260.84      2.01 o 
  -3   2   1     2107.07     2335.51     14.21 o 
  -2   2   1       23.44       20.62      0.44 o 
  -1   2   1       58.13       51.82      0.63 o 
   0   2   1     9289.69     9045.25    132.39 o 
   1   2   1     3163.19     3245.42     25.07 o 
   2   2   1     1009.74     1020.85      6.37 o 
   3   2   1       25.34       25.99      0.54 o 
   4   2   1      181.65      208.16      1.96 o 
   5   2   1       60.01       55.64      1.06 o 
   6   2   1        5.87        7.43      0.59 o 
   7   2   1       50.00       44.80      1.30 o 
   8   2   1       84.08       78.98      1.99 o 
   9   2   1        1.11        0.57      0.97 o 
 -10   3   1       35.29       36.62      2.97 o 
  -9   3   1       10.66        7.93      1.41 o 
  -8   3   1        0.04       -0.26      0.57 o 
  -7   3   1        0.55       -0.12      0.38 o 
  -6   3   1       64.42       60.45      1.25 o 
  -5   3   1      426.34      423.92      3.72 o 
  -4   3   1      356.00      361.40      2.63 o 
  -3   3   1       39.09       44.36      0.73 o 
  -2   3   1       76.96      100.70      1.13 o 
  -1   3   1        2.33        5.27      0.19 o 
   0   3   1     1187.24     1348.77     10.97 o 
   1   3   1     2948.39     3156.57     34.37 o 
   2   3   1      286.93      317.40      2.95 o 
   3   3   1      153.70      167.43      1.76 o 
   4   3   1      515.98      585.91      4.79 o 
   5   3   1        2.80        1.66      0.31 o 
   6   3   1       20.63       18.88      0.78 o 
   7   3   1       24.66       21.78      1.00 o 
   8   3   1        5.79        6.02      0.83 o 
   9   3   1        3.15        1.99      1.41 o 
 -10   4   1        3.13        2.12      1.77 o 
  -9   4   1      233.97      232.79      8.13 o 
  -8   4   1      132.41      126.67      3.11 o 
  -7   4   1        8.64        7.14      0.88 o 
  -6   4   1        5.15        0.82      0.55 o 
  -5   4   1       72.64       87.86      1.81 o 
  -4   4   1        0.00        0.14      0.19 o 
  -3   4   1     1093.78     1215.24      8.70 o 
  -2   4   1       12.92       13.59      0.38 o 
  -1   4   1      122.65      137.28      1.18 o 
   0   4   1      484.43      509.44      5.40 o 
   1   4   1        9.06        5.23      0.32 o 
   2   4   1        0.08        3.42      0.29 o 
   3   4   1      406.07      453.96      3.77 o 
   4   4   1        1.48        1.97      0.32 o 
   5   4   1       97.45       92.87      2.13 o 
   6   4   1        8.15       12.79      1.11 o 
   7   4   1        9.43       10.39      1.03 o 
   8   4   1        3.10        2.14      0.87 o 
   9   4   1       49.45       53.66      3.20 o 
  -9   5   1        0.37       -1.55      1.55 o 
  -8   5   1        0.40       -0.47      1.22 o 
  -7   5   1       19.23       16.56      1.41 o 
  -6   5   1      132.23      113.08      3.33 o 
  -5   5   1        0.28        2.54      0.75 o 
  -4   5   1        7.30        5.51      0.60 o 
  -3   5   1       35.98       50.23      1.07 o 
  -2   5   1      299.17      314.97      2.94 o 
  -1   5   1      727.14      803.03      6.95 o 
   0   5   1      103.13      117.74      1.71 o 
   1   5   1      108.22      128.72      1.66 o 
   2   5   1      179.95      178.24      1.66 o 
   3   5   1       28.84       31.60      0.77 o 
   4   5   1        2.46        2.60      0.67 o 
   5   5   1      106.40       95.72      3.21 o 
   6   5   1      349.54      335.63      5.70 o 
   7   5   1       40.19       33.11      1.98 o 
   8   5   1       48.06       48.09      2.04 o 
   9   5   1        7.15       10.66      1.52 o 
  -9   6   1      114.91      139.83      7.74 o 
  -8   6   1       56.06       54.92      4.15 o 
  -7   6   1        0.05        0.00      1.01 o 
  -6   6   1       25.60       21.13      1.75 o 
  -5   6   1      135.25      122.01      3.28 o 
  -4   6   1        8.55        8.56      1.71 o 
  -3   6   1      165.68      182.57      3.36 o 
  -2   6   1     1251.19     1423.29      9.15 o 
  -1   6   1       10.53        7.57      0.33 o 
   0   6   1      115.82      132.47      2.00 o 
   1   6   1      114.19      117.68      1.52 o 
   2   6   1      116.00      115.54      1.19 o 
   3   6   1       12.68       11.67      0.61 o 
   4   6   1      154.93      145.28      3.57 o 
   5   6   1        8.64        7.57      1.14 o 
   6   6   1        0.00       -0.24      0.70 o 
   7   6   1       85.51       70.09      2.98 o 
   8   6   1        6.20        5.14      1.79 o 
   9   6   1       63.11       59.55      3.52 o 
  -9   7   1      122.16      137.37      6.11 o 
  -8   7   1       12.31       17.45      2.55 o 
  -7   7   1       49.28       40.78      3.65 o 
  -6   7   1      464.82      400.06      9.91 o 
  -5   7   1       18.41       18.79      1.77 o 
  -4   7   1       19.01       27.38      1.62 o 
  -3   7   1       44.65       55.35      2.37 o 
  -2   7   1       35.56       36.74      0.66 o 
  -1   7   1        4.64        3.64      0.35 o 
   0   7   1       22.55       21.91      1.12 o 
   1   7   1      175.26      161.71      1.67 o 
   2   7   1      151.33      155.61      1.77 o 
   3   7   1      533.43      557.74      8.64 o 
   4   7   1       18.92       19.04      2.04 o 
   5   7   1        0.03       -0.26      0.67 o 
   6   7   1       53.86       49.78      2.45 o 
   7   7   1        3.66        4.20      2.32 o 
   8   7   1        2.76        2.75      1.54 o 
  -8   8   1       15.65       17.26      2.71 o 
  -7   8   1       54.48       59.37      9.18 o 
  -6   8   1        0.05        2.10      1.99 o 
  -5   8   1       13.30       16.94      2.21 o 
  -4   8   1      146.19       61.95      4.20 o 
  -3   8   1       99.52      105.16      2.16 o 
  -2   8   1      423.85      443.75      4.91 o 
  -1   8   1       19.92       20.60      1.23 o 
   0   8   1      181.97      191.37      4.18 o 
   1   8   1     2032.21     2066.09     23.56 o 
   2   8   1       16.73       17.18      0.76 o 
   3   8   1      258.30      275.47      4.51 o 
   4   8   1       60.12       61.79      2.42 o 
   5   8   1       32.78       35.65      2.29 o 
   6   8   1        4.32        3.98      1.48 o 
   7   8   1       96.97       83.73      4.98 o 
   8   8   1        0.11        0.92      1.59 o 
  -8   9   1        6.19        7.08      2.02 o 
  -7   9   1       26.64       27.39      3.32 o 
  -6   9   1       52.38       52.75      3.83 o 
  -5   9   1       61.63       57.94      3.20 o 
  -4   9   1       12.84       10.57      1.56 o 
  -3   9   1       15.79       15.97      2.32 o 
  -2   9   1       13.90       17.70      0.89 o 
  -1   9   1       32.36       36.22      1.56 o 
   0   9   1      365.73      360.34      5.57 o 
   1   9   1      874.21      885.54     15.22 o 
   2   9   1        8.27        6.98      0.68 o 
   3   9   1       34.24       34.34      1.53 o 
   4   9   1       10.85       10.19      1.54 o 
   5   9   1       81.91       86.20      3.99 o 
   6   9   1       74.77       75.85      4.06 o 
   7   9   1       22.51       19.53      2.73 o 
   8   9   1       67.50       72.14      4.68 o 
  -7  10   1       53.11       62.05      4.31 o 
  -6  10   1        0.01        0.38      1.32 o 
  -5  10   1        8.38        9.29      2.43 o 
  -4  10   1       18.06       13.93      2.77 o 
  -3  10   1        1.27        1.26      1.01 o 
  -2  10   1       26.44       27.50      2.21 o 
  -1  10   1      159.61      161.29      3.43 o 
   0  10   1     1592.74     1647.28     19.53 o 
   1  10   1        8.77       10.99      0.83 o 
   2  10   1      123.81      121.38      2.81 o 
   3  10   1       11.00       10.95      1.13 o 
   4  10   1       48.86       56.12      3.12 o 
   5  10   1        0.00        1.11      1.25 o 
   6  10   1        1.47        0.59      1.33 o 
   7  10   1       20.72       22.68      3.05 o 
  -7  11   1        3.46        4.30      4.31 o 
  -6  11   1        0.75        3.41      1.59 o 
  -5  11   1       61.48       69.57      3.83 o 
  -4  11   1       21.52       22.82      2.33 o 
  -3  11   1       43.86       46.31      2.74 o 
  -2  11   1       19.19       17.90      2.21 o 
  -1  11   1       22.92       27.80      1.98 o 
   0  11   1      369.22      386.76      7.14 o 
   1  11   1      326.05      333.58      7.01 o 
   2  11   1        1.86        1.74      0.79 o 
   3  11   1       25.38       26.15      1.62 o 
   4  11   1      246.07      269.29      7.40 o 
   5  11   1       48.88       39.59      3.29 o 
   6  11   1        3.80        3.05      2.10 o 
  -6  12   1       38.78       35.18      4.87 o 
  -5  12   1       20.99       18.75      2.50 o 
  -4  12   1      148.20      160.33      6.97 o 
  -3  12   1        2.49        4.23      1.27 o 
  -2  12   1        8.86        9.60      1.34 o 
  -1  12   1       78.58       72.75      6.42 o 
   0  12   1      404.50      416.54      9.23 o 
   1  12   1        7.11        6.01      0.99 o 
   2  12   1       33.58       33.36      1.60 o 
   3  12   1        1.89        2.24      2.10 o 
   4  12   1       47.61       52.62      4.65 o 
   5  12   1       11.73       15.14      2.32 o 
   6  12   1        1.58        2.63      1.64 o 
  -5  13   1        3.92       -0.34      2.10 o 
  -4  13   1       20.90       28.49      2.80 o 
  -3  13   1      250.58      262.07      7.01 o 
  -2  13   1        3.85        3.98      1.14 o 
  -1  13   1        0.60        2.66      1.99 o 
   0  13   1       34.03       37.39      4.20 o 
   1  13   1      108.65      109.61      3.24 o 
   2  13   1       87.77       82.05      3.27 o 
   3  13   1       59.95       59.57      3.14 o 
   4  13   1        0.03        0.00      1.25 o 
   5  13   1        6.09        8.05      1.95 o 
  -4  14   1        7.77       12.27      2.12 o 
  -3  14   1        5.07        4.47      1.54 o 
  -2  14   1       17.10       18.01      1.76 o 
  -1  14   1        4.99        8.19      2.43 o 
   1  14   1      153.71      155.99      7.97 o 
   2  14   1       49.16       43.11      3.21 o 
   3  14   1        1.46        2.95      1.38 o 
   1  15   1       15.46       18.59      3.54 o 
 -10   0   2        6.45        6.67      1.38 o 
  -9   0   2      222.52      182.86     27.44 o 
  -8   0   2      199.98      138.06      5.97 o 
  -7   0   2        2.18        1.20      0.97 o 
  -6   0   2        8.11        8.90      0.79 o 
  -5   0   2      191.52      195.10      2.60 o 
  -4   0   2       14.26       22.52      0.82 o 
  -3   0   2        7.53        8.95      0.45 o 
  -2   0   2     1544.36     1507.97     13.07 o 
  -1   0   2     2437.79     2449.11     25.15 o 
   0   0   2     1982.86     1994.97     18.27 o 
   1   0   2     3522.10     3454.38     34.35 o 
   2   0   2        3.05        5.04      0.34 o 
   3   0   2        1.40        1.09      0.26 o 
   4   0   2      687.85      729.55      7.43 o 
   5   0   2     1222.82     1291.60     12.60 o 
   6   0   2      229.30      234.20      5.48 o 
   7   0   2        0.01       -0.43      0.52 o 
   8   0   2      337.37      333.74      6.75 o 
   9   0   2        8.93        8.12      1.54 o 
 -10   1   2        0.08       -0.68      0.73 o 
  -9   1   2       21.60       26.03      1.38 o 
  -8   1   2     1351.08     1333.93     14.58 o 
  -7   1   2       27.19       25.32      1.67 o 
  -6   1   2       20.78       19.94      0.76 o 
  -5   1   2      103.16      110.45      1.35 o 
  -4   1   2       43.38       42.24      0.71 o 
  -3   1   2       12.87       19.43      0.46 o 
  -2   1   2      617.00      616.67      3.84 o 
  -1   1   2     1582.02     1564.94     11.23 o 
   0   1   2      187.89      193.86      1.77 o 
   1   1   2    20600.32    19661.01    173.42 o 
   2   1   2      167.13      174.31      1.50 o 
   3   1   2       81.25       81.52      1.05 o 
   4   1   2      575.03      639.07      4.52 o 
   5   1   2       29.27       26.48      0.74 o 
   6   1   2      114.27      116.09      2.67 o 
   7   1   2       35.79       32.47      1.34 o 
   8   1   2        2.57        2.48      0.69 o 
   9   1   2       34.66       33.49      1.60 o 
 -10   2   2        0.98        0.99      1.04 o 
  -9   2   2      123.75      125.96      2.39 o 
  -8   2   2      465.53      479.90      5.67 o 
  -7   2   2       78.02       72.25      1.52 o 
  -6   2   2      102.19      108.12      1.67 o 
  -5   2   2        2.74        5.02      0.35 o 
  -4   2   2        0.00       -0.16      0.16 o 
  -3   2   2      106.11      114.81      1.10 o 
  -2   2   2      623.97      588.75      3.81 o 
  -1   2   2       96.77       88.28      0.96 o 
   0   2   2      801.27      789.35      7.75 o 
   1   2   2    22633.50    20977.69    216.06 o 
   2   2   2      366.85      417.73      3.00 o 
   3   2   2      341.21      323.89      2.58 o 
   4   2   2      530.62      564.62      4.27 o 
   5   2   2        6.99        8.39      0.54 o 
   6   2   2       37.52       37.39      1.02 o 
   7   2   2       19.69       20.06      1.08 o 
   8   2   2      129.25      122.52      2.49 o 
   9   2   2       50.60       53.83      2.94 o 
 -10   3   2        9.23        8.35      2.02 o 
  -9   3   2       29.69       26.30      4.98 o 
  -8   3   2       18.27       19.29      0.93 o 
  -7   3   2       12.84       13.93      0.73 o 
  -6   3   2      335.40      316.19      3.58 o 
  -5   3   2        0.44       -0.18      0.20 o 
  -4   3   2     1468.81     1558.93      9.79 o 
  -3   3   2     1777.42     1968.26     12.47 o 
  -2   3   2       55.31       53.46      0.72 o 
  -1   3   2     2161.46     2162.86     13.37 o 
   0   3   2       39.41       26.59      0.49 o 
   1   3   2      808.13      878.38      6.98 o 
   2   3   2       87.45       98.21      1.20 o 
   3   3   2       44.47       42.68      0.67 o 
   4   3   2       27.63       28.18      0.61 o 
   5   3   2       65.24       64.34      1.17 o 
   6   3   2       46.59       49.05      1.13 o 
   7   3   2      180.98      169.89      2.90 o 
   8   3   2       12.14        9.35      1.28 o 
   9   3   2        0.10       -0.66      1.25 o 
 -10   4   2        0.24       -1.29      2.54 o 
  -9   4   2        9.94       12.90      1.95 o 
  -8   4   2        8.25        5.74      1.31 o 
  -7   4   2       51.14       50.49      1.83 o 
  -6   4   2        0.48       -0.04      0.53 o 
  -5   4   2      325.41      354.25      4.07 o 
  -4   4   2        4.48        7.40      0.42 o 
  -3   4   2      137.83      178.48      1.90 o 
  -2   4   2     2103.20     2424.38     15.78 o 
  -1   4   2        1.08       -0.03      0.19 o 
   0   4   2     1391.65     1528.84     10.96 o 
   1   4   2      200.71      241.47      2.87 o 
   2   4   2      120.99      111.03      1.42 o 
   3   4   2      175.08      192.02      2.00 o 
   4   4   2       17.85       17.42      0.80 o 
   5   4   2        1.52        1.30      0.51 o 
   6   4   2       46.54       49.09      1.69 o 
   7   4   2      220.56      195.10      3.35 o 
   8   4   2       21.91       24.50      1.96 o 
   9   4   2       31.09       31.04      2.73 o 
 -10   5   2      134.50      133.31      4.67 o 
  -9   5   2      209.24      207.83      5.46 o 
  -8   5   2       22.55       17.41      1.54 o 
  -7   5   2       23.25       28.74      2.18 o 
  -6   5   2      234.76      191.21      4.44 o 
  -5   5   2      291.20      285.61      5.43 o 
  -4   5   2       16.30       20.45      0.70 o 
  -3   5   2       79.06       76.78      1.55 o 
  -2   5   2     1942.21     2166.03     14.87 o 
  -1   5   2       71.08       94.19      1.36 o 
   0   5   2       12.53       14.38      0.43 o 
   1   5   2       31.31       35.19      0.83 o 
   2   5   2     1991.45     2024.35     16.43 o 
   3   5   2       48.25       50.80      1.06 o 
   4   5   2       14.40       15.95      1.16 o 
   5   5   2       24.01       26.50      2.46 o 
   6   5   2       75.75       79.65      2.49 o 
   7   5   2       16.60       13.45      1.37 o 
   8   5   2       48.72       45.70      2.14 o 
   9   5   2        0.00        0.95      1.32 o 
  -9   6   2        6.33       12.83      3.10 o 
  -8   6   2        2.56        0.25      1.38 o 
  -7   6   2        4.63        4.77      1.54 o 
  -6   6   2       10.98        3.80      1.32 o 
  -5   6   2      412.29      359.91      6.56 o 
  -4   6   2       67.66       62.99      2.05 o 
  -3   6   2      260.63      272.51      2.80 o 
  -2   6   2     1451.20     1556.35     10.86 o 
  -1   6   2      400.67      439.41      4.14 o 
   0   6   2       50.81       54.71      1.02 o 
   1   6   2       63.86       59.27      0.89 o 
   2   6   2      125.92      110.96      1.51 o 
   3   6   2       68.97       63.05      1.76 o 
   4   6   2       26.51       25.48      1.49 o 
   5   6   2       44.26       40.62      2.04 o 
   6   6   2       53.62       56.51      2.61 o 
   7   6   2        2.30        4.02      1.24 o 
   8   6   2       51.31       56.04      3.85 o 
  -9   7   2       32.78       38.73      9.74 o 
  -8   7   2        0.05       -1.16      1.22 o 
  -7   7   2       18.90       20.53      2.49 o 
  -6   7   2       52.39       54.75      3.27 o 
  -5   7   2      368.71      295.58      7.59 o 
  -4   7   2       75.93       86.32      5.31 o 
  -3   7   2        2.62        1.39      0.42 o 
  -2   7   2       67.16       81.97      1.14 o 
  -1   7   2       36.04       41.63      0.84 o 
   0   7   2       98.16      111.59      1.44 o 
   1   7   2      282.50      284.03      3.53 o 
   2   7   2      778.89      777.09      7.03 o 
   3   7   2      276.61      276.93      4.52 o 
   4   7   2       32.72       35.04      1.63 o 
   5   7   2        3.58        3.67      0.97 o 
   6   7   2       11.37       15.74      1.73 o 
   7   7   2      169.90      165.34      6.27 o 
   8   7   2       11.75       12.92      2.45 o 
  -9   8   2      487.92      549.05     13.99 o 
  -8   8   2       40.43       39.64      4.65 o 
  -7   8   2       89.22       82.17      4.28 o 
  -6   8   2      102.67      110.05      4.77 o 
  -5   8   2       14.29        9.43      2.21 o 
  -4   8   2        2.09        0.73      1.01 o 
  -3   8   2        1.32        0.48      0.62 o 
  -2   8   2       36.61       44.88      1.22 o 
  -1   8   2      198.81      206.94      2.68 o 
   0   8   2       37.67       37.46      0.81 o 
   1   8   2       19.21       25.30      0.71 o 
   2   8   2     1146.82     1129.33     11.90 o 
   3   8   2       15.61       10.66      1.40 o 
   4   8   2       13.67       13.32      1.23 o 
   5   8   2        1.87        2.84      1.01 o 
   6   8   2        7.76        9.16      1.88 o 
   7   8   2       45.22       48.81      6.20 o 
   8   8   2       14.86       15.45      2.60 o 
  -8   9   2      274.95      279.23      9.29 o 
  -7   9   2        3.02        4.66      1.75 o 
  -6   9   2        1.54        1.17      1.32 o 
  -5   9   2        0.08       -0.44      0.61 o 
  -4   9   2        4.07        3.17      1.17 o 
  -3   9   2      117.79      114.01      5.31 o 
  -2   9   2       50.52       44.09      1.59 o 
  -1   9   2        1.08        2.04      0.51 o 
   0   9   2       82.63       87.25      1.62 o 
   1   9   2      899.88      890.89      9.64 o 
   2   9   2      493.08      485.11      6.71 o 
   3   9   2      105.65      103.39      2.56 o 
   4   9   2      334.01      342.51      5.86 o 
   5   9   2       14.00       19.34      2.26 o 
   6   9   2       14.18       16.50      2.35 o 
   7   9   2       73.34       76.12      4.65 o 
  -8  10   2        5.69        3.56      1.95 o 
  -7  10   2       43.44       46.16      4.06 o 
  -6  10   2        0.94        1.99      1.99 o 
  -5  10   2       55.32       67.09      3.60 o 
  -4  10   2       36.28       35.88      2.87 o 
  -3  10   2        5.07        4.62      1.44 o 
  -2  10   2       19.57       20.84      1.26 o 
  -1  10   2        1.19        0.69      0.58 o 
   0  10   2       44.56       47.04      2.14 o 
   1  10   2       82.33       77.48      1.75 o 
   2  10   2       12.70       12.82      1.08 o 
   3  10   2       75.35       75.59      2.27 o 
   4  10   2      109.34       93.59     16.48 o 
   5  10   2       24.63       32.21      3.32 o 
   6  10   2        0.82       -0.22      1.25 o 
   7  10   2        0.27        1.49      1.54 o 
  -7  11   2      230.51      238.39     10.62 o 
  -6  11   2       68.39       75.45      5.97 o 
  -5  11   2        1.85        2.09      1.38 o 
  -4  11   2       21.07       20.55      2.33 o 
  -3  11   2       66.42       65.75      3.87 o 
  -2  11   2        5.15        5.62      1.22 o 
  -1  11   2      312.19      315.49      5.03 o 
   0  11   2      967.37     1000.92     12.50 o 
   1  11   2        1.59        4.27      1.74 o 
   2  11   2       39.44       40.79      1.57 o 
   3  11   2        1.72        1.88      0.80 o 
   4  11   2       33.89       28.67      2.65 o 
   5  11   2      245.39      275.88      8.06 o 
   6  11   2       33.19       26.71      3.12 o 
  -6  12   2       44.61       42.70      6.31 o 
  -5  12   2      158.61      159.60      5.85 o 
  -4  12   2        0.36       -0.33      1.10 o 
  -3  12   2        2.53        2.12      1.17 o 
  -2  12   2       71.19       73.01      8.19 o 
  -1  12   2        1.12        2.17      1.01 o 
   0  12   2      260.50      270.94      5.12 o 
   1  12   2       78.97       82.96      4.98 o 
   2  12   2       66.85       68.84      2.26 o 
   3  12   2       40.11       44.78      2.13 o 
   4  12   2       16.86       22.95      2.55 o 
   5  12   2        4.83        7.02      2.66 o 
  -5  13   2        9.88       13.19      2.35 o 
  -4  13   2       30.43       26.98      6.31 o 
  -3  13   2       50.04       61.15      5.31 o 
  -2  13   2       46.91       48.34      2.61 o 
  -1  13   2        7.19        7.12      1.01 o 
   0  13   2       82.52       83.38      5.42 o 
   1  13   2      108.94      111.52      3.55 o 
   2  13   2        0.01        1.02      0.81 o 
   3  13   2       25.44       25.93      3.76 o 
   4  13   2        6.26        6.95      1.79 o 
  -4  14   2        2.56        2.21      1.54 o 
  -3  14   2       58.18       66.57      3.35 o 
  -2  14   2        4.47        4.82      1.17 o 
   0  14   2        7.51        5.31      2.21 o 
   1  14   2        7.95        9.21      1.31 o 
   2  14   2        0.85        0.44      1.66 o 
   3  14   2       28.04       26.32      2.49 o 
 -10   1   3       28.83       29.58      1.79 o 
  -9   1   3       52.29       54.81      1.75 o 
  -8   1   3      869.64      855.06     11.06 o 
  -7   1   3       29.73       28.94      1.15 o 
  -6   1   3       67.09       66.21      1.45 o 
  -5   1   3        4.14        3.16      0.29 o 
  -4   1   3      804.95      866.91      6.07 o 
  -3   1   3      258.32      255.65      1.98 o 
  -2   1   3       40.00       30.35      0.49 o 
  -1   1   3       35.84       43.06      0.44 o 
   0   1   3       82.86       90.21      0.91 o 
   1   1   3      970.46      972.48      6.88 o 
   2   1   3     1593.37     1735.28     10.33 o 
   3   1   3       54.64       51.18      0.80 o 
   4   1   3      373.53      401.60      3.12 o 
   5   1   3        7.47       11.38      0.62 o 
   6   1   3        3.59        3.57      0.67 o 
   7   1   3        6.30        8.19      0.84 o 
   8   1   3       71.81       70.00      1.82 o 
   9   1   3       11.88       11.75      1.18 o 
 -10   2   3       26.59       25.42      1.57 o 
  -9   2   3       10.51        9.27      1.09 o 
  -8   2   3      127.97      130.49      2.32 o 
  -7   2   3      327.60      328.76      4.27 o 
  -6   2   3       84.18       80.75      1.47 o 
  -5   2   3        1.75        5.14      0.34 o 
  -4   2   3      553.79      590.97      4.13 o 
  -3   2   3      370.10      369.86      2.49 o 
  -2   2   3      125.94      115.84      1.14 o 
  -1   2   3      297.88      247.35      2.41 o 
   0   2   3      333.25      326.78      3.22 o 
   1   2   3     1262.72     1265.98      8.87 o 
   2   2   3     3013.75     3226.58     20.33 o 
   3   2   3      147.87      166.74      1.56 o 
   4   2   3      328.97      343.00      2.89 o 
   5   2   3      379.11      391.83      3.64 o 
   6   2   3        5.98        5.88      0.65 o 
   7   2   3       55.34       53.74      1.59 o 
   8   2   3        7.01        9.98      0.92 o 
   9   2   3       15.83       15.26      1.72 o 
 -10   3   3       59.75       61.03      5.68 o 
  -9   3   3       39.26       36.83      2.77 o 
  -8   3   3      121.15      119.13      2.06 o 
  -7   3   3       54.01       51.61      1.21 o 
  -6   3   3       41.83       44.92      1.12 o 
  -5   3   3      873.16      920.22      6.00 o 
  -4   3   3        6.04        7.09      0.38 o 
  -3   3   3      237.43      242.51      1.87 o 
  -2   3   3     1768.65     1966.28     12.84 o 
  -1   3   3     2440.72     2494.62     18.85 o 
   0   3   3      110.34      109.04      1.39 o 
   1   3   3     1296.47     1345.51     10.52 o 
   2   3   3       93.48       94.79      1.15 o 
   3   3   3     1039.42     1000.61      7.15 o 
   4   3   3        3.88        3.11      0.30 o 
   5   3   3        2.98        2.68      0.40 o 
   6   3   3        1.90        2.65      0.71 o 
   7   3   3       64.74       63.14      2.02 o 
   8   3   3        6.73        3.16      1.16 o 
   9   3   3       96.43       93.54      7.85 o 
 -10   4   3        5.09        2.17      1.48 o 
  -9   4   3       87.54       92.61      3.27 o 
  -8   4   3       28.74       30.76      2.91 o 
  -7   4   3        7.31        8.44      0.89 o 
  -6   4   3      170.68      158.84      2.92 o 
  -5   4   3        0.18        0.72      0.32 o 
  -4   4   3       27.32       32.17      0.65 o 
  -3   4   3       25.31       32.86      0.77 o 
  -2   4   3      285.25      321.32      2.52 o 
  -1   4   3      429.71      444.16      3.17 o 
   0   4   3       31.99       34.51      0.85 o 
   1   4   3     1699.32     1896.23     28.38 o 
   2   4   3     1478.86     1583.29     11.85 o 
   3   4   3        6.25        9.27      0.60 o 
   4   4   3        9.23        7.30      0.60 o 
   5   4   3       26.45       23.11      1.21 o 
   6   4   3       35.64       34.03      1.40 o 
   7   4   3        0.04        0.01      0.68 o 
   8   4   3        7.73        6.95      1.35 o 
   9   4   3       11.11       13.15      2.32 o 
 -10   5   3        0.52        1.96      2.32 o 
  -9   5   3        4.77        5.45      1.32 o 
  -8   5   3        2.28        1.96      1.08 o 
  -7   5   3       17.80       13.65      2.02 o 
  -6   5   3        8.60       10.44      1.70 o 
  -5   5   3       22.71       37.65      1.71 o 
  -4   5   3       29.81       23.95      0.69 o 
  -3   5   3        6.63        5.28      0.36 o 
  -2   5   3      169.82      185.44      1.66 o 
  -1   5   3      285.84      326.17      2.44 o 
   0   5   3       60.10       64.35      0.80 o 
   1   5   3        1.30        3.29      0.28 o 
   2   5   3      165.49      192.11      2.41 o 
   3   5   3        5.39        3.96      0.47 o 
   4   5   3      223.83      223.46      4.09 o 
   5   5   3       31.16       30.51      1.99 o 
   6   5   3        4.59        4.00      1.04 o 
   7   5   3        8.35        8.29      1.09 o 
   8   5   3        5.54        6.50      1.64 o 
  -9   6   3       45.01       53.90      4.31 o 
  -8   6   3       75.82       77.81      7.30 o 
  -7   6   3      104.22       88.44      4.22 o 
  -6   6   3        3.54        3.84      1.33 o 
  -5   6   3      386.45      339.35      9.74 o 
  -4   6   3       57.20       42.38      1.48 o 
  -3   6   3      282.02      303.56      2.89 o 
  -2   6   3     1146.56     1360.50      9.59 o 
  -1   6   3      106.02      125.39      1.32 o 
   0   6   3       35.27       32.49      0.70 o 
   1   6   3      434.10      437.75      3.95 o 
   2   6   3      998.48      945.19      8.96 o 
   3   6   3       45.11       48.04      1.82 o 
   4   6   3       51.64       50.27      1.85 o 
   5   6   3       22.13       24.61      1.91 o 
   6   6   3       11.06       10.77      1.49 o 
   7   6   3      123.76      124.62      4.12 o 
   8   6   3        0.26       -1.11      1.77 o 
  -9   7   3       86.61       92.26      5.04 o 
  -8   7   3       52.59       53.67      5.86 o 
  -7   7   3       35.21       28.26      2.99 o 
  -6   7   3       94.05       78.82      3.81 o 
  -5   7   3        0.25        0.70      1.11 o 
  -4   7   3       14.19       21.10      1.95 o 
  -3   7   3       89.72       98.22      1.89 o 
  -2   7   3       49.17       56.16      1.09 o 
  -1   7   3      463.58      519.81      4.89 o 
   0   7   3      355.55      398.60      3.85 o 
   1   7   3       19.34       15.49      0.53 o 
   2   7   3     2271.31     2317.41     25.88 o 
   3   7   3        1.82        1.42      0.54 o 
   4   7   3       58.03       54.22      1.96 o 
   5   7   3        0.01        1.01      0.86 o 
   6   7   3        9.94       10.13      1.53 o 
   7   7   3        0.51        0.87      1.32 o 
   8   7   3       20.63       18.44      4.31 o 
  -9   8   3       13.20       17.08      2.82 o 
  -8   8   3      121.12      132.21      5.83 o 
  -7   8   3       80.74       92.95      4.66 o 
  -6   8   3       19.98       17.53      2.33 o 
  -5   8   3      303.89      243.60      9.74 o 
  -4   8   3      128.83      128.96      4.46 o 
  -3   8   3       30.25       29.92      1.07 o 
  -2   8   3        0.54       -0.20      0.32 o 
  -1   8   3       31.54       33.23      0.95 o 
   0   8   3       27.29       25.04      0.87 o 
   1   8   3       99.85      102.98      1.75 o 
   2   8   3      330.56      327.90      4.99 o 
   3   8   3      295.34      293.22      6.04 o 
   4   8   3      140.48      145.06      3.40 o 
   5   8   3      103.32      108.44      5.27 o 
   6   8   3       16.37       20.27      2.04 o 
   7   8   3        7.08        8.38      2.03 o 
   8   8   3        5.80        4.87      2.43 o 
  -8   9   3      252.43      257.28      8.50 o 
  -7   9   3      202.76      185.72      6.79 o 
  -6   9   3        4.76        5.13      1.70 o 
  -5   9   3       47.43       42.01      3.20 o 
  -4   9   3        0.04        0.33      1.22 o 
  -3   9   3        4.23        1.66      0.94 o 
  -2   9   3       60.91       61.72      1.90 o 
  -1   9   3      303.60      312.50      4.04 o 
   0   9   3      130.79      131.21      2.64 o 
   1   9   3        1.03        1.39      0.47 o 
   2   9   3      220.82      217.42      3.85 o 
   3   9   3        0.00        0.48      0.42 o 
   4   9   3       61.74       63.05      2.22 o 
   5   9   3       53.92       55.65      3.29 o 
   6   9   3       41.95       48.57      3.90 o 
   7   9   3       11.14        8.78      2.11 o 
  -8  10   3        2.16        2.66      1.88 o 
  -7  10   3      525.93      502.31     12.58 o 
  -6  10   3        6.28        2.83      1.38 o 
  -5  10   3        8.01        9.44      1.79 o 
  -4  10   3       15.65        9.10      1.64 o 
  -3  10   3        6.84        5.58      1.32 o 
  -2  10   3        6.34        5.66      0.97 o 
  -1  10   3       10.84       13.73      1.06 o 
   0  10   3       51.02       48.97      1.55 o 
   1  10   3        8.02        6.86      0.73 o 
   2  10   3       60.23       54.36      1.73 o 
   3  10   3        5.67        4.82      0.86 o 
   4  10   3       13.59       16.24      1.55 o 
   5  10   3      291.00      310.32      8.60 o 
   6  10   3       14.01       19.13      2.65 o 
  -7  11   3       59.97       58.46      4.50 o 
  -6  11   3       12.21       13.83      2.26 o 
  -5  11   3       35.69       36.93      3.20 o 
  -4  11   3       11.82       10.33      1.86 o 
  -3  11   3       73.72       78.75      3.40 o 
  -2  11   3       66.30       61.92      2.39 o 
  -1  11   3        4.19        5.01      0.82 o 
   0  11   3       29.70       31.91      1.59 o 
   1  11   3      937.58      941.69     11.80 o 
   2  11   3        1.71        1.82      0.67 o 
   3  11   3       55.83       53.90      2.31 o 
   4  11   3        6.15        2.73      2.77 o 
   5  11   3        0.55        0.64      1.32 o 
   6  11   3       21.92       18.37      2.66 o 
  -6  12   3       48.59       42.18      3.75 o 
  -5  12   3        0.01        0.90      1.32 o 
  -4  12   3       13.16        7.78      1.99 o 
  -3  12   3        9.51       11.94      1.75 o 
  -2  12   3        5.00        3.40      1.06 o 
  -1  12   3        0.01       -0.08      0.63 o 
   0  12   3       34.92       35.10      3.20 o 
   1  12   3      680.45      693.99      9.23 o 
   2  12   3        4.21        4.10      0.85 o 
   3  12   3       23.19       26.64      1.92 o 
   4  12   3       28.08       19.24      4.20 o 
   5  12   3      112.22      121.62      5.32 o 
  -5  13   3        1.57        2.03      1.48 o 
  -4  13   3      328.73      330.06      8.63 o 
  -3  13   3       69.10       73.10      3.46 o 
  -2  13   3       30.42       29.53      4.43 o 
  -1  13   3        0.07        0.58      0.80 o 
   0  13   3        5.30        7.30      1.17 o 
   1  13   3        2.31        3.60      0.80 o 
   2  13   3       33.31       29.84      1.79 o 
   3  13   3        3.59       34.07      4.87 o 
   4  13   3        9.79       10.27      1.95 o 
  -4  14   3        4.51        4.41      1.70 o 
  -3  14   3       21.18       22.91      4.65 o 
  -2  14   3       57.03       67.59      2.95 o 
  -1  14   3       88.80       94.70      3.76 o 
   0  14   3       31.89       30.93      1.96 o 
   1  14   3      135.53      121.53      4.01 o 
   2  14   3       35.22       36.73      2.45 o 
   3  14   3        4.41        2.74      1.43 o 
 -10   0   4       26.73       25.89      2.19 o 
  -9   0   4       68.80       65.31      6.08 o 
  -8   0   4       26.58       22.62      1.88 o 
  -7   0   4     5740.52     5728.49     72.39 o 
  -6   0   4       69.63       68.58      1.54 o 
  -5   0   4      437.99      487.75      5.12 o 
  -4   0   4      294.08      323.88      3.32 o 
  -3   0   4      519.42      538.04      4.75 o 
  -2   0   4     2193.95     2244.03     18.50 o 
  -1   0   4     4891.96     4720.66     39.41 o 
   0   0   4      285.74      306.05      3.12 o 
   1   0   4      286.47      232.31      2.43 o 
   2   0   4        8.58        4.76      0.38 o 
   3   0   4      273.73      272.88      3.03 o 
   4   0   4      235.22      200.37      2.72 o 
   5   0   4     1363.85     1389.30     19.12 o 
   6   0   4       32.31       31.57      2.21 o 
   7   0   4        2.31        3.48      0.90 o 
   8   0   4        4.53        4.85      1.22 o 
   9   0   4       17.31       15.06      2.32 o 
 -10   1   4        9.80       10.72      1.27 o 
  -9   1   4        2.34        2.67      1.00 o 
  -8   1   4      514.04      508.52      5.92 o 
  -7   1   4       62.91       61.72      2.16 o 
  -6   1   4       54.32       53.61      1.15 o 
  -5   1   4      107.62       96.86      1.34 o 
  -4   1   4      225.49      235.67      2.05 o 
  -3   1   4     1368.34     1523.58      9.46 o 
  -2   1   4      470.59      525.32      3.63 o 
  -1   1   4      759.44      733.03      4.78 o 
   0   1   4     6566.09     6234.41     43.23 o 
   1   1   4      135.26      155.06      1.30 o 
   2   1   4       87.02      103.05      1.43 o 
   3   1   4       55.28       58.97      0.78 o 
   4   1   4      198.68      189.65      1.94 o 
   5   1   4      142.66      148.22      2.60 o 
   6   1   4       53.71       54.58      1.53 o 
   7   1   4        2.49        1.45      0.56 o 
   8   1   4        9.18        9.05      1.26 o 
   9   1   4      106.52       99.81      5.71 o 
 -10   2   4      134.41      140.08      2.75 o 
  -9   2   4       11.57        9.95      1.01 o 
  -8   2   4        4.28        4.50      0.71 o 
  -7   2   4        5.33        6.85      0.74 o 
  -6   2   4       49.33       44.71      0.94 o 
  -5   2   4       51.89       59.21      0.94 o 
  -4   2   4     1141.19     1261.26      7.53 o 
  -3   2   4      209.68      244.36      1.87 o 
  -2   2   4      207.08      226.30      1.87 o 
  -1   2   4      488.94      477.70      4.29 o 
   0   2   4      140.35      123.15      1.35 o 
   1   2   4      911.10     1004.47      6.86 o 
   2   2   4     1528.94     1601.26      9.98 o 
   3   2   4       63.04       64.33      0.87 o 
   4   2   4        1.91        1.13      0.30 o 
   5   2   4        0.59        1.23      0.40 o 
   6   2   4      125.37      130.30      2.44 o 
   7   2   4        9.11       10.24      0.91 o 
   8   2   4       81.54       79.20      2.13 o 
   9   2   4       48.04       57.25      2.92 o 
 -10   3   4       40.18       43.18      3.05 o 
  -9   3   4       22.17       20.78      2.18 o 
  -8   3   4      195.32      197.16      3.52 o 
  -7   3   4      252.53      232.05      2.97 o 
  -6   3   4       73.98       80.69      1.23 o 
  -5   3   4       75.30       75.53      0.95 o 
  -4   3   4      252.10      256.83      1.98 o 
  -3   3   4      237.40      258.41      2.03 o 
  -2   3   4       72.31       65.31      1.01 o 
  -1   3   4        3.29        4.11      0.26 o 
   0   3   4      121.75      149.78      2.23 o 
   1   3   4      270.66      257.98      2.40 o 
   2   3   4     5786.40     6182.69     39.15 o 
   3   3   4      147.84      131.73      1.52 o 
   4   3   4      134.14      131.65      1.55 o 
   5   3   4       18.39       17.57      0.68 o 
   6   3   4        0.07        0.66      0.53 o 
   7   3   4      102.82      103.91      2.60 o 
   8   3   4      187.70      186.35      5.63 o 
   9   3   4       35.59       28.81      2.88 o 
 -10   4   4       14.73       18.63      2.26 o 
  -9   4   4       50.25       44.31      4.63 o 
  -8   4   4        5.59        5.79      1.01 o 
  -7   4   4       12.31       14.23      1.31 o 
  -6   4   4        6.90        4.47      0.69 o 
  -5   4   4      113.74      107.64      1.67 o 
  -4   4   4      202.92      234.54      2.12 o 
  -3   4   4      270.06      293.20      2.50 o 
  -2   4   4      684.55      768.78      6.24 o 
  -1   4   4     1179.19     1332.25     10.42 o 
   0   4   4      985.96     1011.31      8.07 o 
   1   4   4       79.33       63.58      1.06 o 
   2   4   4     3161.79     3267.95     22.52 o 
   3   4   4      919.63      953.96      7.74 o 
   4   4   4       45.79       42.66      1.28 o 
   5   4   4        7.10        6.48      0.70 o 
   6   4   4       42.49       44.29      1.53 o 
   7   4   4       41.49       40.39      2.84 o 
   8   4   4        0.65       -1.90      2.43 o 
 -10   5   4       93.53       97.15      4.37 o 
  -9   5   4        0.18       -0.97      0.97 o 
  -8   5   4        0.01        0.91      1.02 o 
  -7   5   4       27.84       26.54      2.65 o 
  -6   5   4       11.15        7.36      1.56 o 
  -5   5   4       87.02       77.15      1.91 o 
  -4   5   4       13.19       16.43      0.66 o 
  -3   5   4      323.67      338.22      3.12 o 
  -2   5   4      110.13      130.24      1.30 o 
  -1   5   4     2762.63     3189.30     21.55 o 
   0   5   4       20.49       24.44      0.68 o 
   1   5   4        8.92        7.06      0.50 o 
   2   5   4      102.67       97.20      1.47 o 
   3   5   4        0.57        2.95      0.69 o 
   4   5   4      223.41      217.15      4.31 o 
   5   5   4        0.68        0.46      0.63 o 
   6   5   4       17.60       16.12      1.25 o 
   7   5   4       12.61       15.67      2.29 o 
   8   5   4       10.04       13.19      2.03 o 
 -10   6   4        0.82       -0.73      3.43 o 
  -9   6   4       18.11       18.33      6.08 o 
  -8   6   4        0.62       -0.17      1.32 o 
  -7   6   4       33.40       29.88      7.63 o 
  -6   6   4       92.46       78.98      3.75 o 
  -5   6   4      306.66      280.10      7.19 o 
  -4   6   4        1.02        2.23      1.88 o 
  -3   6   4       10.98       18.62      0.60 o 
  -2   6   4      157.00      171.59      1.60 o 
  -1   6   4      196.45      207.11      2.08 o 
   0   6   4       17.62       18.64      0.45 o 
   1   6   4      109.46      110.31      1.33 o 
   2   6   4        9.14       16.35      1.03 o 
   3   6   4     2341.50     2267.14     26.04 o 
   4   6   4       10.14        6.81      0.91 o 
   5   6   4       31.34       36.94      2.20 o 
   6   6   4        7.15        3.80      1.19 o 
   7   6   4       71.16       73.71      3.24 o 
   8   6   4        5.34        5.53      2.43 o 
  -9   7   4       69.58       71.94      4.66 o 
  -8   7   4       46.77       51.00      4.43 o 
  -7   7   4       58.99       55.07      3.97 o 
  -6   7   4       62.43       67.21      3.59 o 
  -5   7   4       37.29       16.01      1.95 o 
  -4   7   4      124.60      108.92      3.83 o 
  -3   7   4       12.14       10.00      0.78 o 
  -2   7   4        0.52        0.88      0.30 o 
  -1   7   4      189.28      192.17      2.01 o 
   0   7   4        0.00        0.62      0.19 o 
   1   7   4       36.00       35.73      0.95 o 
   2   7   4      249.97      229.50      3.86 o 
   3   7   4      164.66      142.32      3.05 o 
   4   7   4      109.60      105.27      2.82 o 
   5   7   4       11.43        8.98      1.36 o 
   6   7   4       96.28      102.32      3.69 o 
   7   7   4       46.90       46.59      4.43 o 
   8   7   4       21.98       26.55      5.09 o 
  -9   8   4       12.85       15.70      2.70 o 
  -8   8   4        2.65        5.06      1.88 o 
  -7   8   4      224.64      220.46      7.26 o 
  -6   8   4       11.56        7.30      2.99 o 
  -5   8   4        0.09        3.61      1.17 o 
  -4   8   4      639.84      544.09     11.34 o 
  -3   8   4       15.52       17.56      0.89 o 
  -2   8   4      203.18      207.32      4.38 o 
  -1   8   4      329.86      334.07      3.76 o 
   0   8   4      130.73      124.38      1.79 o 
   1   8   4       31.36       28.28      1.50 o 
   2   8   4      808.45      786.26     11.63 o 
   3   8   4      132.51      126.59      2.96 o 
   4   8   4        0.39        1.30      0.71 o 
   5   8   4       20.04       24.78      2.08 o 
   6   8   4       10.28        8.52      1.49 o 
   7   8   4        5.25        6.09      3.32 o 
  -8   9   4      207.95      223.26      7.94 o 
  -7   9   4      205.08      190.99      6.88 o 
  -6   9   4      392.62      374.09      9.78 o 
  -5   9   4       18.56       21.46      2.35 o 
  -4   9   4      215.85      174.82      5.64 o 
  -3   9   4        8.92       10.79      1.30 o 
  -2   9   4        7.42        5.23      0.96 o 
  -1   9   4       55.93       54.97      1.74 o 
   0   9   4       10.95       10.13      1.05 o 
   1   9   4      103.85      104.49      2.28 o 
   2   9   4        7.48        5.61      0.77 o 
   3   9   4       71.53       77.19      2.32 o 
   4   9   4        8.56        8.09      1.28 o 
   5   9   4        7.39        7.72      1.39 o 
   6   9   4      137.68      172.91      6.32 o 
   7   9   4        9.97        9.37      2.17 o 
  -8  10   4      604.19      650.63     15.62 o 
  -7  10   4      251.29      239.36      8.85 o 
  -6  10   4       77.66       72.35      4.07 o 
  -5  10   4        1.13        1.31      1.17 o 
  -4  10   4       18.78       18.79      2.11 o 
  -3  10   4      129.62      121.72      3.61 o 
  -2  10   4      222.03      210.01      4.64 o 
  -1  10   4       51.41       47.91      1.67 o 
   0  10   4      200.80      192.18      4.11 o 
   1  10   4       32.85       31.04      1.31 o 
   2  10   4       53.38       50.46      1.77 o 
   3  10   4       34.93       34.69      2.05 o 
   4  10   4       93.22       92.63      2.88 o 
   5  10   4        3.27        5.80      2.21 o 
   6  10   4      141.00      150.29     14.82 o 
  -7  11   4        9.32        4.35      2.01 o 
  -6  11   4       34.78       28.12      3.65 o 
  -5  11   4        3.75        4.20      1.56 o 
  -4  11   4       94.91       95.92      4.98 o 
  -3  11   4       20.09       15.18      1.86 o 
  -2  11   4        9.76        9.46      1.26 o 
  -1  11   4        7.46        6.93      0.88 o 
   0  11   4       19.71       21.04      1.53 o 
   1  11   4        0.00        0.36      0.51 o 
   2  11   4       79.68       78.12      2.81 o 
   3  11   4        9.95       10.65      1.16 o 
   4  11   4       31.57       29.81      2.31 o 
   5  11   4       46.26       37.44      3.43 o 
   6  11   4        0.01        1.11      1.77 o 
  -6  12   4        6.64        6.08      1.88 o 
  -5  12   4       45.48       51.39      3.90 o 
  -4  12   4        5.09        2.54      1.41 o 
  -3  12   4       36.06       35.14      2.76 o 
  -2  12   4       32.74       30.84      2.00 o 
  -1  12   4       30.25       33.60      1.87 o 
   0  12   4        0.11        0.06      0.82 o 
   1  12   4      225.41      231.64      4.12 o 
   2  12   4        0.06        0.22      0.75 o 
   3  12   4        1.46        1.71      0.96 o 
   4  12   4        9.97        3.34      4.43 o 
   5  12   4       42.93       42.57      3.67 o 
  -5  13   4       10.30        9.07      2.11 o 
  -4  13   4       91.13       93.50      4.28 o 
  -3  13   4        1.72        0.09      1.06 o 
  -2  13   4       10.44       10.37      1.71 o 
  -1  13   4       34.11       44.29      2.12 o 
   0  13   4       38.93       44.02      2.12 o 
   1  13   4      314.16      316.98      5.70 o 
   2  13   4        3.10        2.75      0.92 o 
   3  13   4        1.43        0.43      0.90 o 
   4  13   4        2.20        3.14      1.77 o 
  -4  14   4        3.22        4.83      2.21 o 
  -3  14   4        3.63        5.35      1.47 o 
  -2  14   4        0.00        0.22      1.11 o 
  -1  14   4        6.97        5.97      1.33 o 
   0  14   4       45.66       47.53      2.50 o 
   1  14   4       61.07       60.61      2.13 o 
   2  14   4      237.75      250.16      5.34 o 
 -11   1   5        9.61       10.71      1.54 o 
 -10   1   5        0.14       -0.63      0.63 o 
  -9   1   5      145.58      145.35      3.12 o 
  -8   1   5      132.31      129.17      2.34 o 
  -7   1   5      221.63      216.34      2.96 o 
  -6   1   5      217.87      213.16      2.42 o 
  -5   1   5        2.93        1.96      0.30 o 
  -4   1   5      850.70      929.98      5.99 o 
  -3   1   5     1583.50     1709.31     11.32 o 
  -2   1   5      327.86      340.74      2.41 o 
  -1   1   5       46.53       51.16      0.66 o 
   0   1   5      399.65      425.55      2.89 o 
   1   1   5      469.28      478.67      3.09 o 
   2   1   5      137.71      158.32      1.44 o 
   3   1   5        2.50        4.32      0.30 o 
   4   1   5       60.14       59.49      1.13 o 
   5   1   5       15.28       18.17      0.97 o 
   6   1   5      137.17      138.21      2.44 o 
   7   1   5        5.66        5.59      0.77 o 
   8   1   5       33.82       33.32      1.95 o 
 -10   2   5       23.92       28.05      1.47 o 
  -9   2   5        7.88        7.19      0.86 o 
  -8   2   5       44.08       37.86      1.71 o 
  -7   2   5     1481.75     1455.48     12.32 o 
  -6   2   5      169.67      160.97      2.27 o 
  -5   2   5      177.17      185.40      1.73 o 
  -4   2   5      517.16      577.00      3.95 o 
  -3   2   5       16.59       11.11      0.33 o 
  -2   2   5        3.59       -0.24      0.24 o 
  -1   2   5      220.91      225.74      1.84 o 
   0   2   5      484.18      515.53      3.72 o 
   1   2   5      523.08      530.61      3.76 o 
   2   2   5       70.56       75.96      0.97 o 
   3   2   5      132.19      142.88      1.54 o 
   4   2   5       97.99       90.55      1.35 o 
   5   2   5        8.64       10.87      0.67 o 
   6   2   5       18.54       19.63      1.07 o 
   7   2   5        1.28        1.22      0.60 o 
   8   2   5       26.11       26.85      1.85 o 
 -10   3   5        0.05        0.01      1.22 o 
  -9   3   5        2.91        4.46      1.09 o 
  -8   3   5        2.84        1.63      0.54 o 
  -7   3   5       94.91       87.48      1.75 o 
  -6   3   5      229.67      218.20      2.33 o 
  -5   3   5      291.36      302.82      2.41 o 
  -4   3   5       42.95       57.62      0.69 o 
  -3   3   5       61.99       61.07      0.86 o 
  -2   3   5       68.54       49.44      0.78 o 
  -1   3   5      423.26      485.63      4.53 o 
   0   3   5      244.10      264.98      2.54 o 
   1   3   5       25.00       24.87      0.56 o 
   2   3   5      147.67      147.04      1.48 o 
   3   3   5      910.04      970.41      7.13 o 
   4   3   5        6.54        6.53      0.52 o 
   5   3   5      255.95      252.91      3.09 o 
   6   3   5       50.35       48.84      1.67 o 
   7   3   5        8.48        7.91      1.21 o 
   8   3   5       19.28       17.24      2.11 o 
 -10   4   5       97.68      114.28      8.30 o 
  -9   4   5        4.13        4.88      1.67 o 
  -8   4   5       24.08       23.39      1.76 o 
  -7   4   5       20.08       21.28      2.12 o 
  -6   4   5      139.70      143.58      2.74 o 
  -5   4   5       62.34       63.21      1.23 o 
  -4   4   5      949.97      969.02      6.66 o 
  -3   4   5        1.96        1.52      0.22 o 
  -2   4   5       42.59       37.10      0.85 o 
  -1   4   5      461.74      516.32      4.74 o 
   0   4   5      328.78      354.55      3.51 o 
   1   4   5      143.81      149.22      1.69 o 
   2   4   5     1656.02     1718.87     12.33 o 
   3   4   5        1.53        5.12      0.50 o 
   4   4   5      282.88      286.96      3.81 o 
   5   4   5       82.03       80.63      2.09 o 
   6   4   5       22.62       21.04      1.38 o 
   7   4   5        0.08        1.44      1.01 o 
   8   4   5        0.27        0.55      1.25 o 
 -10   5   5       63.39       62.87      2.97 o 
  -9   5   5       85.87       81.77      3.27 o 
  -8   5   5       65.07       64.56      3.23 o 
  -7   5   5        0.79        1.84      1.27 o 
  -6   5   5       22.10       19.68      2.88 o 
  -5   5   5        7.50       10.10      1.07 o 
  -4   5   5       82.07       82.15      1.60 o 
  -3   5   5      323.74      337.29      3.41 o 
  -2   5   5      889.77      958.84      7.73 o 
  -1   5   5      940.45     1004.73      9.75 o 
   0   5   5        3.39        1.05      0.22 o 
   1   5   5      334.37      356.82      3.41 o 
   2   5   5      168.54      206.71      2.88 o 
   3   5   5      964.40      901.75     12.99 o 
   4   5   5      126.45      128.04      2.66 o 
   5   5   5       31.43       28.83      1.93 o 
   6   5   5        8.87        9.83      1.24 o 
   7   5   5        2.54        2.39      1.18 o 
   8   5   5        2.43        0.61      1.32 o 
 -10   6   5       62.96       78.10      6.20 o 
  -9   6   5       37.95       44.88      4.09 o 
  -8   6   5        1.22        2.43      2.66 o 
  -7   6   5       12.09       13.54      2.07 o 
  -6   6   5        2.16       -0.03      1.06 o 
  -5   6   5       45.10       36.22      1.82 o 
  -4   6   5        1.69        2.86      0.84 o 
  -3   6   5      143.20      134.62      3.17 o 
  -2   6   5        0.32        0.76      0.21 o 
  -1   6   5      135.65      130.76      1.37 o 
   0   6   5      128.36      156.22      1.85 o 
   1   6   5        0.52        0.49      0.26 o 
   2   6   5      353.13      364.22      5.43 o 
   3   6   5     2673.75     2635.96     30.11 o 
   4   6   5        0.55        0.41      0.65 o 
   5   6   5       72.84       74.49      2.68 o 
   6   6   5       23.72       25.67      2.16 o 
   7   6   5        0.96        0.44      1.99 o 
   8   6   5       67.70       71.24      5.09 o 
  -9   7   5       27.67       31.86      3.46 o 
  -8   7   5        3.89        3.64      1.70 o 
  -7   7   5       40.90       47.03      5.31 o 
  -6   7   5       48.72       57.47      3.54 o 
  -5   7   5        3.17        4.46      1.32 o 
  -4   7   5      163.74      127.89      4.38 o 
  -3   7   5       16.24       14.70      0.94 o 
  -2   7   5       15.20       18.39      0.86 o 
  -1   7   5       98.84      126.41      2.18 o 
   0   7   5       82.79       88.24      1.44 o 
   1   7   5      166.49      159.26      2.88 o 
   2   7   5        0.86        0.30      0.54 o 
   3   7   5      163.33      162.02      3.44 o 
   4   7   5      113.64      109.92      2.93 o 
   5   7   5        2.35        2.17      0.91 o 
   6   7   5      152.49      152.91     13.04 o 
   7   7   5       19.23       21.68      2.87 o 
  -9   8   5        3.52        7.14      2.12 o 
  -8   8   5        0.09       -0.20      1.38 o 
  -7   8   5       57.67       57.71      5.09 o 
  -6   8   5     1420.65     1368.84     25.17 o 
  -5   8   5       77.31       58.12      3.29 o 
  -4   8   5       16.79       13.92      2.43 o 
  -3   8   5        1.13        0.14      0.38 o 
  -2   8   5        0.27        0.63      0.63 o 
  -1   8   5       49.30       61.59      1.56 o 
   0   8   5      268.00      255.78      4.17 o 
   1   8   5        4.03        3.41      0.58 o 
   2   8   5       43.36       45.65      1.65 o 
   3   8   5      274.64      262.45      4.77 o 
   4   8   5        1.96        1.87      0.86 o 
   5   8   5        7.46        4.70      1.23 o 
   6   8   5       79.40       86.06      3.55 o 
   7   8   5       17.57       19.77      2.82 o 
  -8   9   5       71.36       76.13      4.89 o 
  -7   9   5        2.61        2.51      1.70 o 
  -6   9   5      296.33      256.56     39.60 o 
  -5   9   5       15.27       14.73      2.32 o 
  -4   9   5       19.72       14.69      1.88 o 
  -3   9   5       29.18       23.85      1.81 o 
  -2   9   5       51.41       46.54      2.04 o 
  -1   9   5      147.28      140.47      3.32 o 
   0   9   5       59.84       62.36      2.16 o 
   1   9   5       41.36       41.21      1.51 o 
   2   9   5       57.62       55.31      1.85 o 
   3   9   5        3.66        4.77      0.84 o 
   4   9   5      105.29      107.57      3.48 o 
   5   9   5       19.37       18.19      2.34 o 
   6   9   5       23.24       27.13      4.54 o 
  -8  10   5       45.49       58.49      4.66 o 
  -7  10   5      484.98      488.88     12.35 o 
  -6  10   5       51.60       58.97      3.97 o 
  -5  10   5       43.97       48.43      3.34 o 
  -4  10   5      191.98      154.17      5.16 o 
  -3  10   5      116.82      102.32      4.72 o 
  -2  10   5        1.40        2.65      0.94 o 
  -1  10   5        5.00        4.48      0.74 o 
   0  10   5       22.85       22.71      1.53 o 
   1  10   5       47.72       52.91      1.73 o 
   2  10   5       10.12       10.48      1.06 o 
   3  10   5       12.99       14.53      1.34 o 
   4  10   5       37.87       39.88      2.81 o 
   5  10   5       18.80       20.84      2.58 o 
   6  10   5       10.66       10.88      2.19 o 
  -7  11   5      238.05      232.98     11.51 o 
  -6  11   5       16.69       16.80      2.58 o 
  -5  11   5        4.54        5.51      1.70 o 
  -4  11   5       12.83       11.93      1.95 o 
  -3  11   5      354.61      304.52     10.66 o 
  -2  11   5        5.73        5.54      1.09 o 
  -1  11   5       75.50       73.71      2.39 o 
   0  11   5      123.09      127.36      3.41 o 
   1  11   5       24.98       25.78      1.32 o 
   2  11   5        1.83        2.85      0.78 o 
   3  11   5        0.69        1.98      0.79 o 
   4  11   5        2.41        3.60      1.86 o 
   5  11   5       11.34       12.18      2.32 o 
  -6  12   5        1.19       -0.33      1.88 o 
  -5  12   5        1.78        3.87      1.72 o 
  -4  12   5        0.31        0.12      1.17 o 
  -3  12   5       25.00       22.25      2.69 o 
  -2  12   5        0.02        0.36      0.86 o 
  -1  12   5        0.31        1.09      0.82 o 
   0  12   5      108.98      117.97      4.48 o 
   1  12   5       68.64       72.24      2.16 o 
   2  12   5      101.23      105.84      2.84 o 
   3  12   5       14.57       12.33      1.44 o 
   4  12   5        1.19        3.55      1.19 o 
  -5  13   5       33.15       40.18      3.52 o 
  -4  13   5        3.84        3.35      1.54 o 
  -3  13   5       18.50       16.21      2.01 o 
  -2  13   5        8.51       10.15      1.54 o 
  -1  13   5        1.92        1.11      0.99 o 
   0  13   5      307.80      326.66      5.29 o 
   1  13   5       23.17       21.52      1.50 o 
   2  13   5      401.76      386.69      7.22 o 
   3  13   5        1.79        3.38      1.14 o 
  -4  14   5       14.46       13.57      2.17 o 
  -3  14   5      130.62      138.99      6.08 o 
  -2  14   5       17.43       21.02      2.43 o 
  -1  14   5       12.71       16.37      2.21 o 
   0  14   5      149.68      178.62      4.73 o 
   1  14   5       11.03        9.13      1.13 o 
   2  14   5      178.08      189.01      4.94 o 
 -11   0   6       81.19       72.30      3.54 o 
 -10   0   6        7.42        6.81      1.23 o 
  -8   0   6      200.71      201.94      7.37 o 
  -7   0   6      548.42      529.61      8.55 o 
  -6   0   6      737.62      756.81      7.56 o 
  -5   0   6       88.65      100.71      1.67 o 
  -4   0   6      159.58      166.90      2.27 o 
  -3   0   6      927.84      963.52      8.01 o 
  -2   0   6     1871.31     2141.17     17.80 o 
  -1   0   6      847.56      915.65      7.95 o 
   0   0   6       15.41       21.08      0.59 o 
   1   0   6     3427.10     3418.07     28.38 o 
   2   0   6      505.17      518.03      5.14 o 
   3   0   6       32.50       36.36      1.01 o 
   4   0   6        0.52        0.97      0.64 o 
   5   0   6       40.68       36.51      2.66 o 
   6   0   6       36.12       34.34      1.88 o 
   7   0   6        4.34        4.37      1.07 o 
   8   0   6        4.43        2.68      1.22 o 
 -11   1   6       46.93       45.70      1.91 o 
 -10   1   6        1.04       -0.39      0.80 o 
  -9   1   6        1.02        1.37      0.61 o 
  -8   1   6       82.32       77.91      1.96 o 
  -7   1   6      431.74      429.99      5.14 o 
  -6   1   6      836.17      806.69      6.39 o 
  -5   1   6       53.77       62.05      0.98 o 
  -4   1   6      106.89      111.01      1.29 o 
  -3   1   6     3461.02     3733.43     27.60 o 
  -2   1   6      156.60      150.07      1.33 o 
  -1   1   6       52.17       58.15      0.72 o 
   0   1   6        0.06        0.95      0.32 o 
   1   1   6      440.99      428.56      2.99 o 
   2   1   6      101.38       98.24      1.05 o 
   3   1   6        1.33        1.85      0.27 o 
   4   1   6        7.52        9.11      0.51 o 
   5   1   6      281.22      283.78      4.17 o 
   6   1   6      101.55      103.51      2.27 o 
   7   1   6        0.83        1.20      0.61 o 
   8   1   6        7.31        6.87      1.01 o 
 -10   2   6        0.31        0.90      0.69 o 
  -9   2   6       13.60       13.58      1.02 o 
  -8   2   6       13.95       10.29      0.82 o 
  -7   2   6      216.46      208.17      2.89 o 
  -6   2   6     2586.85     2506.74     18.00 o 
  -5   2   6      141.36      131.28      1.44 o 
  -4   2   6       60.71       78.78      1.02 o 
  -3   2   6      454.10      488.22      3.21 o 
  -2   2   6       23.66       29.35      0.49 o 
  -1   2   6      289.23      281.32      2.16 o 
   0   2   6      184.98      167.57      1.48 o 
   1   2   6      995.26     1087.53      6.72 o 
   2   2   6       93.04      105.82      1.14 o 
   3   2   6        2.47        2.05      0.52 o 
   4   2   6      366.55      364.57      3.48 o 
   5   2   6       50.03       54.02      1.52 o 
   6   2   6      247.37      248.45      3.54 o 
   7   2   6        1.39        1.11      0.62 o 
   8   2   6        0.59        0.35      0.96 o 
 -10   3   6       79.23       76.17      3.75 o 
  -9   3   6        2.87        2.87      1.06 o 
  -8   3   6        2.47        1.98      0.56 o 
  -7   3   6      106.71      105.08      1.82 o 
  -6   3   6      257.44      249.56      2.75 o 
  -5   3   6        0.00       -0.01      0.18 o 
  -4   3   6        7.47       12.73      0.41 o 
  -3   3   6       66.57       76.31      1.00 o 
  -2   3   6      223.40      249.17      2.38 o 
  -1   3   6      142.57      157.19      1.62 o 
   0   3   6     3178.23     3375.86     23.08 o 
   1   3   6      128.31      115.20      1.26 o 
   2   3   6        8.00       15.09      0.55 o 
   3   3   6        0.80        0.34      0.31 o 
   4   3   6      437.33      427.30      4.29 o 
   5   3   6       44.99       44.35      1.09 o 
   6   3   6       59.40       56.17      1.93 o 
   7   3   6       26.67       28.05      2.13 o 
   8   3   6        0.49       -1.17      1.17 o 
 -10   4   6       68.89       68.21      3.93 o 
  -9   4   6      333.32      343.03      7.14 o 
  -8   4   6        0.01       -0.65      0.65 o 
  -7   4   6        9.74        8.24      1.08 o 
  -6   4   6      307.47      263.99      4.10 o 
  -5   4   6        4.60        6.29      0.59 o 
  -4   4   6      206.87      215.95      2.10 o 
  -3   4   6       68.90       70.45      1.00 o 
  -2   4   6        0.98        0.14      0.18 o 
  -1   4   6      132.58      136.21      1.79 o 
   0   4   6      607.39      700.18      5.89 o 
   1   4   6       10.52       12.04      0.66 o 
   2   4   6       45.09       53.24      1.12 o 
   3   4   6     1577.57     1624.26     15.59 o 
   4   4   6      464.20      459.10      5.55 o 
   5   4   6       45.24       43.72      1.67 o 
   6   4   6       15.58       17.71      1.52 o 
   7   4   6       37.67       37.32      2.82 o 
   8   4   6        3.23        2.99      1.66 o 
 -10   5   6        0.59        2.09      1.80 o 
  -9   5   6       62.48       77.24      3.14 o 
  -8   5   6        0.08       -0.54      1.05 o 
  -7   5   6       11.92       10.88      1.91 o 
  -6   5   6       93.58       81.47      4.03 o 
  -5   5   6      430.11      430.87      7.38 o 
  -4   5   6       13.85       13.62      0.91 o 
  -3   5   6       89.32      108.59      1.63 o 
  -2   5   6       96.94       96.48      1.53 o 
  -1   5   6       29.53       35.56      0.94 o 
   0   5   6        0.04        0.07      0.18 o 
   1   5   6       27.87       24.29      0.73 o 
   2   5   6        2.72        3.07      0.61 o 
   3   5   6     2257.97     2270.44     26.18 o 
   4   5   6      924.30      910.74     10.67 o 
   5   5   6       84.93       85.81      2.38 o 
   6   5   6       13.38       12.68      1.35 o 
   7   5   6       40.57       50.79      3.43 o 
   8   5   6       66.66       67.25      3.59 o 
 -10   6   6        1.75        3.10      2.43 o 
  -9   6   6       71.53       69.45      7.08 o 
  -8   6   6      132.95      126.58      5.51 o 
  -7   6   6       11.08       13.23      2.07 o 
  -6   6   6      409.36      391.24      9.53 o 
  -5   6   6        2.17        1.36      0.75 o 
  -4   6   6      105.60      107.61      3.19 o 
  -3   6   6        0.01        0.39      0.65 o 
  -2   6   6      434.51      442.30      4.47 o 
  -1   6   6      495.39      502.81      5.03 o 
   0   6   6       21.87       16.52      0.69 o 
   1   6   6      204.92      197.95      3.00 o 
   2   6   6       91.55       79.01      2.12 o 
   3   6   6       52.84       44.41      1.74 o 
   4   6   6      104.58       97.67      2.76 o 
   5   6   6       38.59       39.11      2.17 o 
   6   6   6        1.16        2.78      1.23 o 
   7   6   6        4.80        5.15      1.79 o 
  -9   7   6        0.40        0.09      1.47 o 
  -8   7   6       33.44       33.16      3.50 o 
  -7   7   6        0.45       -0.32      1.17 o 
  -6   7   6      445.63      441.43     10.55 o 
  -5   7   6      356.84      332.56      6.28 o 
  -4   7   6       61.62       54.98      2.82 o 
  -3   7   6        0.79        1.75      0.75 o 
  -2   7   6       20.42       18.45      0.97 o 
  -1   7   6       67.48       72.71      1.64 o 
   0   7   6      309.63      342.86      4.39 o 
   1   7   6       93.61       86.39      2.41 o 
   2   7   6       57.79       55.12      1.78 o 
   3   7   6       79.18       70.38      2.22 o 
   4   7   6        5.49        6.65      1.01 o 
   5   7   6       41.47       41.23      2.32 o 
   6   7   6        0.67       -0.88      0.88 o 
   7   7   6       15.32       27.88      4.87 o 
  -9   8   6       40.10       41.97      4.19 o 
  -8   8   6        0.16       -1.22      1.22 o 
  -7   8   6        0.27       -0.10      1.22 o 
  -6   8   6       26.08       14.36      6.97 o 
  -5   8   6      153.03      172.25      5.71 o 
  -4   8   6       53.65       43.43      2.33 o 
  -3   8   6        0.03        0.06      0.87 o 
  -2   8   6      109.02       87.92      2.99 o 
  -1   8   6       66.23       65.70      2.01 o 
   0   8   6      293.64      294.47      5.55 o 
   1   8   6       40.46       34.11      1.36 o 
   2   8   6       59.74       61.31      1.99 o 
   3   8   6        3.57        4.19      0.84 o 
   4   8   6      388.58      370.78      6.55 o 
   5   8   6       84.12       90.49      4.28 o 
   6   8   6       12.02       11.45      2.17 o 
   7   8   6      270.71      295.69     15.16 o 
  -9   9   6       50.40       54.45      4.62 o 
  -8   9   6       84.36       78.46      6.86 o 
  -7   9   6       40.73       39.18      5.09 o 
  -6   9   6      299.75      292.47      8.37 o 
  -5   9   6      108.62       88.34      6.08 o 
  -4   9   6      117.26       93.28      3.31 o 
  -3   9   6      568.75      503.48      8.87 o 
  -2   9   6       25.33       22.26      1.65 o 
  -1   9   6      101.50      101.92      2.49 o 
   0   9   6        6.22        6.53      1.17 o 
   1   9   6        2.18        2.77      0.63 o 
   2   9   6       38.49       35.58      2.78 o 
   3   9   6        4.11        5.29      0.94 o 
   4   9   6       46.49       49.67      2.31 o 
   5   9   6        6.65        6.83      1.27 o 
   6   9   6        0.05       -1.32      1.32 o 
  -8  10   6       23.77       25.84      3.36 o 
  -6  10   6      132.88      129.90      7.74 o 
  -5  10   6       28.08       23.26      4.20 o 
  -4  10   6       12.86       10.83      1.55 o 
  -3  10   6       74.04       73.73      2.86 o 
  -2  10   6       15.96       10.74      1.32 o 
  -1  10   6       77.60       72.75      2.14 o 
   0  10   6      193.22      196.02      4.47 o 
   1  10   6      193.49      186.76      3.67 o 
   2  10   6       10.35       10.70      1.13 o 
   3  10   6       99.96      104.96      3.35 o 
   4  10   6        0.80        0.65      0.84 o 
   5  10   6        0.36       -0.77      1.25 o 
  -7  11   6      356.03      375.37     19.03 o 
  -6  11   6       37.17       37.93      3.52 o 
  -5  11   6      123.19      113.95      4.84 o 
  -4  11   6        9.69        9.18      1.79 o 
  -3  11   6       44.47       41.68      2.54 o 
  -2  11   6      234.40      213.47      4.99 o 
  -1  11   6       36.00       38.58      2.04 o 
   0  11   6        5.28        8.14      1.23 o 
   1  11   6        5.89        5.06      0.87 o 
   2  11   6        0.43        0.59      0.70 o 
   3  11   6        4.95        6.29      1.08 o 
   4  11   6        9.33       12.07      1.65 o 
   5  11   6        8.23        5.70      2.54 o 
  -6  12   6       80.09       80.25      4.54 o 
  -5  12   6       13.26       20.99      8.52 o 
  -4  12   6       25.07       25.41      2.65 o 
  -3  12   6       80.67       84.42      4.36 o 
  -2  12   6        8.52       11.80      1.44 o 
  -1  12   6       47.47       46.41      2.57 o 
   0  12   6        0.15        0.78      0.96 o 
   1  12   6        1.94        2.24      1.09 o 
   2  12   6        0.14        0.52      1.09 o 
   3  12   6        0.30        0.62      0.93 o 
   4  12   6       35.86       40.56      2.73 o 
  -5  13   6        0.33        1.00      1.56 o 
  -4  13   6        0.00        0.84      1.38 o 
  -3  13   6        6.26        3.80      1.32 o 
  -2  13   6       20.27       19.91      2.43 o 
  -1  13   6        1.73        2.43      1.33 o 
   0  13   6        3.20        4.18      1.04 o 
   1  13   6       38.90       44.10      2.08 o 
   2  13   6       58.56       56.94      4.94 o 
   3  13   6      153.26      160.19      5.27 o 
  -4  14   6       72.47       73.73      3.83 o 
  -3  14   6       57.05       54.65      3.98 o 
  -2  14   6        9.63       13.05      2.21 o 
  -1  14   6       24.47       29.21      2.88 o 
   0  14   6        0.00        0.07      0.68 o 
   1  14   6      114.50      125.04      3.44 o 
 -11   1   7       98.61      106.57      2.51 o 
 -10   1   7        7.87        7.66      1.12 o 
  -9   1   7        5.21        6.34      0.88 o 
  -8   1   7       19.28       20.61      1.12 o 
  -7   1   7       45.89       42.02      1.33 o 
  -6   1   7      208.05      204.23      2.54 o 
  -5   1   7      161.14      156.96      1.75 o 
  -4   1   7      214.16      223.72      1.98 o 
  -3   1   7      805.16      901.56      5.55 o 
  -2   1   7     1063.47     1141.09      7.01 o 
  -1   1   7       15.92       24.92      0.53 o 
   0   1   7      324.11      328.19      2.38 o 
   1   1   7      294.43      328.83      2.49 o 
   2   1   7       25.00       27.88      0.61 o 
   3   1   7       80.40       78.88      1.27 o 
   4   1   7        1.97        2.03      0.45 o 
   5   1   7      107.58      102.63      3.40 o 
   6   1   7       33.84       33.57      1.32 o 
   7   1   7       16.67       15.36      1.63 o 
   8   1   7        5.93        5.79      0.97 o 
 -11   2   7       27.40       27.42      4.43 o 
 -10   2   7        0.01        0.92      0.70 o 
  -9   2   7        0.67        0.48      0.61 o 
  -8   2   7       38.99       36.83      1.79 o 
  -7   2   7      155.15      152.12      2.64 o 
  -6   2   7      319.98      296.67      3.08 o 
  -5   2   7       18.94       13.70      0.53 o 
  -4   2   7       10.45       16.59      0.51 o 
  -3   2   7     1046.32     1153.87      7.13 o 
  -2   2   7      912.95      967.82      6.49 o 
  -1   2   7      591.60      539.27      3.85 o 
   0   2   7      711.98      781.69      5.18 o 
   1   2   7        5.65        5.81      0.30 o 
   2   2   7       36.07       38.66      0.70 o 
   3   2   7      105.51      102.30      1.44 o 
   4   2   7       93.32       88.84      1.47 o 
   5   2   7       46.73       45.59      1.32 o 
   6   2   7       12.08       13.97      0.97 o 
   7   2   7       74.45       79.67      2.74 o 
   8   2   7        0.30        0.06      0.83 o 
 -10   3   7       26.84       26.32      2.92 o 
  -9   3   7       19.57       21.45      2.71 o 
  -8   3   7      170.31      157.55      2.69 o 
  -7   3   7        1.85        0.97      0.41 o 
  -6   3   7     1334.05     1308.32     11.09 o 
  -5   3   7        2.44        2.06      0.31 o 
  -4   3   7       64.42       61.64      1.02 o 
  -3   3   7       20.34       23.45      0.51 o 
  -2   3   7       50.14       52.80      0.67 o 
  -1   3   7      117.23      118.18      1.14 o 
   0   3   7      147.65      167.14      1.64 o 
   1   3   7        0.64        2.51      0.30 o 
   2   3   7      910.70      949.38      8.17 o 
   3   3   7      295.79      310.43      3.11 o 
   4   3   7      850.77      863.37      7.76 o 
   5   3   7        3.46        3.24      0.71 o 
   6   3   7        5.56        4.56      0.81 o 
   7   3   7        8.40        7.00      1.54 o 
   8   3   7       13.97       13.99      2.02 o 
 -10   4   7       13.74       13.37      2.37 o 
  -9   4   7       18.86       17.42      1.85 o 
  -8   4   7       21.60       20.30      1.67 o 
  -7   4   7        4.59        5.20      0.82 o 
  -6   4   7      934.53      881.51     10.26 o 
  -5   4   7       68.17       60.69      1.54 o 
  -4   4   7       30.99       27.59      0.70 o 
  -3   4   7       85.37       93.97      1.29 o 
  -2   4   7      132.16      123.24      1.63 o 
  -1   4   7       31.65       42.29      0.78 o 
   0   4   7       13.49       16.74      0.60 o 
   1   4   7       60.40       72.54      1.18 o 
   2   4   7       43.50       38.43      1.05 o 
   3   4   7        2.59        3.15      0.55 o 
   4   4   7      357.94      345.84      5.95 o 
   5   4   7        1.69        1.43      0.64 o 
   6   4   7       87.90       83.49      2.97 o 
   7   4   7       43.22       46.84      2.80 o 
 -10   5   7       30.85       28.61      2.31 o 
  -9   5   7       64.24       55.17      2.85 o 
  -8   5   7       44.49       43.24      2.64 o 
  -7   5   7       10.99       11.56      2.02 o 
  -6   5   7       22.39       18.46      1.59 o 
  -5   5   7      113.11      105.04      3.51 o 
  -4   5   7       22.02       19.32      1.25 o 
  -3   5   7      105.39      107.19      1.63 o 
  -2   5   7        4.26        4.64      0.43 o 
  -1   5   7        4.08        2.28      0.33 o 
   0   5   7       19.25       21.68      0.83 o 
   1   5   7        0.01        0.07      0.33 o 
   2   5   7        1.14        0.70      0.52 o 
   3   5   7        0.37        1.27      0.56 o 
   4   5   7      520.36      521.42      6.94 o 
   5   5   7      106.09      105.10      2.69 o 
   6   5   7       11.09       11.21      1.55 o 
   7   5   7        0.10        1.11      1.25 o 
 -10   6   7       49.24       51.55      5.97 o 
  -9   6   7      306.42      333.74      9.92 o 
  -8   6   7       12.96       11.73      3.65 o 
  -7   6   7        2.63        4.07      1.54 o 
  -6   6   7        6.05        6.11      1.01 o 
  -5   6   7     1180.53     1156.83     16.55 o 
  -4   6   7      153.27      156.38      3.99 o 
  -3   6   7      151.62      152.36      4.99 o 
  -2   6   7       69.05       71.55      1.72 o 
  -1   6   7       51.03       59.75      1.43 o 
   0   6   7       38.23       39.38      1.32 o 
   1   6   7       22.46       20.36      1.20 o 
   2   6   7       75.71       71.10      2.08 o 
   3   6   7      660.49      645.95     11.24 o 
   4   6   7      253.48      255.83      4.94 o 
   5   6   7       11.30       10.65      1.25 o 
   6   6   7       37.20       40.44      3.40 o 
   7   6   7      138.38      159.97      7.52 o 
  -9   7   7       65.07       78.18      4.99 o 
  -8   7   7        0.00        0.93      1.47 o 
  -7   7   7       46.19       52.44      3.90 o 
  -6   7   7       29.67       31.64      4.20 o 
  -5   7   7     2029.52     1922.83     25.96 o 
  -4   7   7       17.92       15.51      1.52 o 
  -3   7   7       78.88       69.40      2.97 o 
  -2   7   7        3.92        6.16      0.71 o 
  -1   7   7       56.29       64.03      1.66 o 
   0   7   7        6.43        6.39      0.90 o 
   1   7   7      210.23      206.27      3.75 o 
   2   7   7      103.85       98.03      2.50 o 
   3   7   7       93.09       92.09      2.62 o 
   4   7   7      283.71      265.71      5.19 o 
   5   7   7       23.20       22.65      1.88 o 
   6   7   7        2.09        1.18      1.44 o 
   7   7   7       29.38       31.42      5.31 o 
  -9   8   7        8.45       12.08      3.32 o 
  -8   8   7        4.47        5.21      1.95 o 
  -7   8   7       33.66       40.36      4.09 o 
  -6   8   7      251.46      246.59     13.50 o 
  -5   8   7      268.21      262.31      5.54 o 
  -4   8   7        4.81        2.73      1.13 o 
  -3   8   7       11.07        7.79      1.19 o 
  -2   8   7       99.03       73.45      2.56 o 
  -1   8   7       30.08       22.67      1.70 o 
   0   8   7       67.81       58.27      2.19 o 
   1   8   7       27.21       30.57      1.64 o 
   2   8   7       82.09       86.00      2.43 o 
   3   8   7       35.97       38.38      1.91 o 
   4   8   7      300.43      282.59      5.50 o 
   5   8   7       71.54       64.89      2.65 o 
   6   8   7        0.89       -1.22      1.22 o 
  -9   9   7        2.41        2.63      1.91 o 
  -8   9   7       61.97       68.74      4.62 o 
  -7   9   7       46.28       46.46      5.75 o 
  -6   9   7       22.40       21.20      3.54 o 
  -5   9   7       78.95       69.59      3.60 o 
  -4   9   7       15.24       15.99      1.84 o 
  -3   9   7      101.26       92.71      5.63 o 
  -2   9   7      208.82      165.08      4.27 o 
  -1   9   7       45.32       45.35      2.07 o 
   0   9   7      156.65      165.13      4.05 o 
   1   9   7        8.64        8.46      0.93 o 
   2   9   7        1.42        1.60      0.71 o 
   3   9   7        0.42        0.01      0.67 o 
   4   9   7        0.47        0.86      0.89 o 
   5   9   7       10.37        8.76      1.53 o 
   6   9   7        0.38        0.55      1.41 o 
  -8  10   7       12.65       12.79      2.60 o 
  -7  10   7        3.24        2.68      1.79 o 
  -6  10   7       23.67       21.00      2.73 o 
  -5  10   7        6.33        3.37      1.48 o 
  -4  10   7        0.56        0.17      0.90 o 
  -3  10   7        0.62        1.48      0.89 o 
  -2  10   7      350.47      291.87      7.57 o 
  -1  10   7        0.58        0.87      0.94 o 
   0  10   7        0.49        1.47      0.83 o 
   1  10   7       50.30       44.81      2.62 o 
   2  10   7        0.09        0.42      0.63 o 
   3  10   7        7.35        9.10      1.19 o 
   4  10   7       38.03       36.72      2.51 o 
   5  10   7        0.12        0.07      1.32 o 
  -7  11   7       28.34       21.79      3.02 o 
  -6  11   7      313.81      333.39      9.46 o 
  -5  11   7        7.57        8.35      1.79 o 
  -4  11   7       53.44       53.96      6.32 o 
  -3  11   7       91.48       82.60      3.13 o 
  -2  11   7       18.74       17.87      1.67 o 
  -1  11   7       37.73       40.11      2.50 o 
   0  11   7        3.26        3.20      1.04 o 
   1  11   7      287.02      313.35      5.47 o 
   2  11   7       58.63       59.03      3.80 o 
   3  11   7       16.35       10.20      1.44 o 
   4  11   7        0.00        0.15      1.01 o 
  -6  12   7      291.24      315.73     13.28 o 
  -5  12   7        0.75        1.87      1.48 o 
  -4  12   7       63.02       52.83      3.46 o 
  -3  12   7       97.94       86.64      3.47 o 
  -2  12   7       78.38       74.24      3.48 o 
  -1  12   7       10.60       10.44      1.68 o 
   0  12   7       61.13       63.66      2.12 o 
   1  12   7      547.59      583.72     10.16 o 
   2  12   7       17.94       18.55      1.71 o 
   3  12   7       14.65       19.38      2.79 o 
  -5  13   7        2.50        1.88      1.56 o 
  -4  13   7        5.31        6.66      1.75 o 
  -3  13   7       21.12       19.62      2.21 o 
  -2  13   7        4.04        5.97      1.77 o 
   0  13   7       10.01        6.62      1.17 o 
   1  13   7        9.34        6.58      1.42 o 
   2  13   7        2.72        2.95      1.14 o 
  -3  14   7        4.66        5.53      1.99 o 
  -2  14   7        0.82        1.11      1.33 o 
  -1  14   7        0.00        0.44      1.55 o 
   0  14   7        0.03       -0.24      0.77 o 
 -11   0   8      114.25      112.99      3.36 o 
 -10   0   8      128.45      128.13      4.38 o 
  -9   0   8       12.26        7.80      2.18 o 
  -8   0   8        7.51        7.64      1.10 o 
  -7   0   8       15.26       14.60      1.36 o 
  -6   0   8      575.93      571.84      6.58 o 
  -5   0   8      189.07      173.91      2.55 o 
  -4   0   8      786.86      806.33      7.12 o 
  -3   0   8      135.06      146.47      2.52 o 
  -2   0   8     5117.77     5443.25     44.67 o 
  -1   0   8      259.66      277.32      2.99 o 
   0   0   8      297.11      268.12      3.01 o 
   1   0   8        9.19       17.83      1.06 o 
   2   0   8      173.82      190.60      2.58 o 
   3   0   8       28.93       28.58      1.95 o 
   4   0   8       35.76       32.09      1.59 o 
   5   0   8      350.97      360.30      7.79 o 
   6   0   8      356.90      352.25     18.72 o 
   7   0   8       11.64       10.40      1.59 o 
 -11   1   8        0.05       -0.75      0.75 o 
 -10   1   8       36.19       33.94      1.57 o 
  -9   1   8        7.72        9.60      0.94 o 
  -8   1   8       20.58       18.12      1.06 o 
  -7   1   8      249.70      218.39      3.58 o 
  -6   1   8        1.56        1.09      0.37 o 
  -5   1   8       35.07       37.10      0.78 o 
  -4   1   8       51.24       68.24      0.93 o 
  -3   1   8        1.53        2.13      0.24 o 
  -2   1   8      694.10      738.98      4.80 o 
  -1   1   8        0.87        1.16      0.21 o 
   0   1   8      230.54      214.86      1.80 o 
   1   1   8      703.85      748.54      5.09 o 
   2   1   8      258.43      288.90      2.59 o 
   3   1   8       11.03       11.04      0.60 o 
   4   1   8        1.86        1.57      0.50 o 
   5   1   8      306.82      309.43      4.47 o 
   6   1   8        7.76        8.51      0.86 o 
   7   1   8       16.56       16.83      1.30 o 
 -11   2   8       67.85       70.08      3.67 o 
 -10   2   8       19.34       17.85      1.16 o 
  -9   2   8        4.45        3.68      0.76 o 
  -8   2   8      368.52      342.54      4.48 o 
  -7   2   8       44.78       45.57      1.61 o 
  -6   2   8      545.26      504.90      4.57 o 
  -5   2   8      572.70      576.56      4.34 o 
  -4   2   8       46.65       48.24      0.82 o 
  -3   2   8       92.01       94.16      1.07 o 
  -2   2   8        5.05        6.83      0.34 o 
  -1   2   8      297.71      289.93      2.28 o 
   0   2   8       17.79       19.03      0.50 o 
   1   2   8      774.03      800.00      5.27 o 
   2   2   8      431.58      419.39      3.74 o 
   3   2   8      189.99      196.01      2.28 o 
   4   2   8       68.86       73.58      1.49 o 
   5   2   8        3.18        3.73      0.64 o 
   6   2   8        1.05        1.78      0.73 o 
   7   2   8        0.00       -0.28      1.01 o 
 -11   3   8       18.78       23.18      4.31 o 
 -10   3   8       31.54       29.78      2.29 o 
  -9   3   8        0.02       -0.84      0.90 o 
  -8   3   8        8.12        5.80      0.62 o 
  -7   3   8       19.44       15.37      0.73 o 
  -6   3   8        2.77        2.98      0.41 o 
  -5   3   8     2251.82     2140.14     15.38 o 
  -4   3   8      122.52      118.20      1.38 o 
  -3   3   8       21.49       19.70      0.61 o 
  -2   3   8      186.93      175.53      1.71 o 
  -1   3   8       72.62       80.11      1.03 o 
   0   3   8      315.61      323.43      2.77 o 
   1   3   8      367.72      387.39      3.12 o 
   2   3   8        2.63        3.39      0.40 o 
   3   3   8        4.17        3.84      0.63 o 
   4   3   8        0.47        0.20      0.45 o 
   5   3   8      518.32      522.73      6.38 o 
   6   3   8      149.30      158.10      3.20 o 
   7   3   8       24.80       24.68      2.33 o 
 -10   4   8       55.83       56.19      2.94 o 
  -9   4   8       39.29       38.82      2.53 o 
  -8   4   8       23.57       22.64      1.71 o 
  -7   4   8        2.19        2.10      0.71 o 
  -6   4   8       26.72       22.67      1.29 o 
  -5   4   8     2583.01     2510.29     28.73 o 
  -4   4   8      347.46      322.87      3.64 o 
  -3   4   8       11.67       16.27      0.62 o 
  -2   4   8       12.47       18.93      0.63 o 
  -1   4   8      117.23      114.54      1.38 o 
   0   4   8       38.39       41.45      0.81 o 
   1   4   8      167.56      166.96      2.72 o 
   2   4   8      243.49      247.46      3.37 o 
   3   4   8      104.98      109.38      2.18 o 
   4   4   8      177.51      172.81      2.96 o 
   5   4   8      410.89      406.96      5.41 o 
   6   4   8       44.62       45.56      3.87 o 
   7   4   8      111.43      110.53      4.44 o 
 -10   5   8        3.06        3.68      2.00 o 
  -9   5   8      150.73      148.09      4.48 o 
  -8   5   8      372.19      367.27      7.67 o 
  -7   5   8       42.70       42.12      1.97 o 
  -6   5   8       40.18       38.59      2.09 o 
  -5   5   8      805.16      756.23     10.22 o 
  -4   5   8        0.34        0.39      0.56 o 
  -3   5   8      191.76      195.17      4.34 o 
  -2   5   8       21.10       22.62      1.13 o 
  -1   5   8        0.22        0.24      0.25 o 
   0   5   8        1.52        0.11      0.48 o 
   1   5   8      133.85      142.87      2.92 o 
   2   5   8        2.73        1.31      0.55 o 
   3   5   8       64.70       57.25      1.82 o 
   4   5   8      704.13      693.22      8.76 o 
   5   5   8       14.62       14.22      1.25 o 
   6   5   8       29.12       27.44      3.54 o 
   7   5   8       20.19       19.30      2.26 o 
 -10   6   8        0.78       -1.77      1.77 o 
  -9   6   8       32.67       34.11      3.72 o 
  -8   6   8       16.24       26.34      3.76 o 
  -7   6   8       28.92       23.09      2.66 o 
  -6   6   8        0.71        0.34      0.54 o 
  -5   6   8       26.43       23.58      3.20 o 
  -4   6   8      883.93      836.75     12.98 o 
  -3   6   8        0.92        1.58      0.79 o 
  -2   6   8      114.08      105.41      2.95 o 
  -1   6   8       10.62        1.31      0.68 o 
   0   6   8        2.26        3.22      0.94 o 
   1   6   8        7.25       10.69      1.18 o 
   2   6   8       96.43       89.64      2.42 o 
   3   6   8       64.63       59.17      2.15 o 
   4   6   8      444.06      439.51      8.97 o 
   5   6   8       19.52       18.37      1.98 o 
   6   6   8        3.35        3.50      1.47 o 
  -9   7   8       20.95       21.42      2.99 o 
  -8   7   8       70.28       86.28      4.72 o 
  -7   7   8        7.82        7.45      1.86 o 
  -6   7   8       12.07       11.66      1.91 o 
  -5   7   8      198.56      193.29      4.03 o 
  -4   7   8       38.52       34.93      2.20 o 
  -3   7   8       48.53       46.36      2.74 o 
  -2   7   8        9.62        3.44      0.75 o 
  -1   7   8      602.71      557.63      8.94 o 
   0   7   8      321.34      318.13      7.43 o 
   1   7   8       12.32       10.11      0.97 o 
   2   7   8       20.80       21.66      1.41 o 
   3   7   8       11.17       11.38      1.23 o 
   4   7   8      350.09      342.71      6.24 o 
   5   7   8       22.79       21.82      1.81 o 
   6   7   8        4.68        8.59      1.86 o 
  -9   8   8        7.74        4.69      2.17 o 
  -8   8   8       30.02       36.21      3.65 o 
  -7   8   8      246.48      247.81     11.51 o 
  -6   8   8        0.82        0.81      1.33 o 
  -5   8   8      311.00      307.02      5.58 o 
  -4   8   8      135.78      122.67      7.44 o 
  -3   8   8       21.58       19.58      1.65 o 
  -2   8   8      129.73      100.10      3.03 o 
  -1   8   8      114.37       94.56      3.25 o 
   0   8   8      156.12      157.36      3.91 o 
   1   8   8        2.53        2.38      0.62 o 
   2   8   8      147.22      144.07      3.39 o 
   3   8   8        6.52        6.38      1.04 o 
   4   8   8       15.16       15.07      1.51 o 
   5   8   8        0.76        0.69      1.06 o 
   6   8   8       13.71       18.83      5.20 o 
  -9   9   8       18.44       15.59      3.21 o 
  -8   9   8       89.92       96.71      5.13 o 
  -7   9   8       24.91       22.99      2.87 o 
  -6   9   8        0.57        1.35      1.48 o 
  -5   9   8        2.41        3.54      1.41 o 
  -4   9   8      236.15      212.38      5.29 o 
  -3   9   8        0.03       -0.72      0.72 o 
  -2   9   8       79.59       74.49      2.74 o 
  -1   9   8      207.53      163.28      4.99 o 
   0   9   8        6.86        8.16      1.18 o 
   1   9   8      157.80      162.18      4.01 o 
   2   9   8      112.57      111.08      2.99 o 
   3   9   8       10.39        9.87      1.63 o 
   4   9   8        0.24       -0.16      0.97 o 
   5   9   8       48.27       49.19      3.14 o 
  -8  10   8        1.30        2.37      1.75 o 
  -7  10   8        7.55        5.97      2.07 o 
  -6  10   8        6.33        6.28      1.88 o 
  -5  10   8        2.05       -0.78      1.17 o 
  -4  10   8        5.13        6.14      1.32 o 
  -3  10   8      248.78      224.12      5.35 o 
  -2  10   8      179.03      166.06      7.59 o 
  -1  10   8       27.93       19.50      2.66 o 
   0  10   8        1.20        1.73      0.90 o 
   1  10   8        1.97        2.17      0.77 o 
   2  10   8        0.68        0.18      0.74 o 
   3  10   8        0.23        0.89      0.80 o 
   4  10   8       16.82       18.91      2.11 o 
   5  10   8      235.02      239.75      6.38 o 
  -7  11   8       17.08       13.69      4.31 o 
  -6  11   8       27.87       26.23      4.65 o 
  -5  11   8       18.71       18.26      3.10 o 
  -4  11   8        6.56        7.48      1.50 o 
  -3  11   8       32.64       32.06      3.97 o 
  -2  11   8       19.47       24.93      2.28 o 
  -1  11   8        0.47        1.48      1.22 o 
   0  11   8       32.20       30.68      2.64 o 
   1  11   8        5.13        2.39      0.83 o 
   2  11   8      135.13      133.17      4.27 o 
   3  11   8        2.16        2.42      1.10 o 
   4  11   8       10.26       12.74      1.70 o 
  -6  12   8      112.21      109.08      7.52 o 
  -5  12   8       11.90       11.34      2.11 o 
  -4  12   8       20.04       18.46      2.77 o 
  -3  12   8       14.53       12.98      1.91 o 
  -2  12   8       64.47       66.03      3.35 o 
  -1  12   8        0.20       -0.07      1.66 o 
   0  12   8        2.66        1.70      1.01 o 
   1  12   8       37.72       40.92      2.15 o 
   2  12   8        0.19        0.15      0.77 o 
   3  12   8        0.62        0.00      0.97 o 
  -5  13   8       28.24       28.32      2.96 o 
  -4  13   8       14.19       15.71      2.26 o 
  -3  13   8        2.15        1.77      1.55 o 
  -2  13   8       55.83       52.44      3.76 o 
  -1  13   8       33.72       32.75      3.32 o 
   0  13   8       30.59       32.10      2.07 o 
   1  13   8        6.88        5.43      1.09 o 
   2  13   8      119.40      118.22      3.75 o 
  -3  14   8        7.49        7.08      2.21 o 
  -2  14   8        2.29        2.21      1.55 o 
  -1  14   8       54.68       55.76      3.98 o 
 -11   1   9       48.67       53.59      2.00 o 
 -10   1   9      153.35      155.92      2.84 o 
  -9   1   9       58.90       59.10      1.73 o 
  -8   1   9        0.44        1.71      0.56 o 
  -7   1   9        2.41        1.60      0.53 o 
  -6   1   9       36.54       32.51      1.18 o 
  -5   1   9       37.45       28.21      0.79 o 
  -4   1   9       13.50       18.88      0.60 o 
  -3   1   9       34.35       45.47      0.77 o 
  -2   1   9       23.27       23.66      0.54 o 
  -1   1   9       90.72       99.21      1.14 o 
   0   1   9      137.11      123.60      1.25 o 
   1   1   9      336.14      351.54      2.75 o 
   2   1   9       57.91       66.95      1.17 o 
   3   1   9       12.63       12.74      0.77 o 
   4   1   9      129.87      129.59      2.53 o 
   5   1   9      149.64      153.48      2.68 o 
   6   1   9        7.43        7.99      0.95 o 
   7   1   9        0.90        0.50      0.85 o 
 -11   2   9       12.50       11.34      2.88 o 
 -10   2   9        0.23       -0.21      0.63 o 
  -9   2   9       10.66       10.04      0.85 o 
  -8   2   9      142.53      137.74      2.48 o 
  -7   2   9        7.52        2.59      0.53 o 
  -6   2   9        0.00        0.02      0.35 o 
  -5   2   9       55.09       59.36      1.09 o 
  -4   2   9      364.21      363.06      2.87 o 
  -3   2   9       63.14       66.68      0.92 o 
  -2   2   9      381.46      418.40      3.27 o 
  -1   2   9      456.89      458.47      3.38 o 
   0   2   9       28.40       32.05      0.64 o 
   1   2   9       12.86       15.49      0.52 o 
   2   2   9       82.78       89.33      1.37 o 
   3   2   9       54.59       53.31      1.21 o 
   4   2   9        2.26        2.32      0.57 o 
   5   2   9      606.16      610.33      8.35 o 
   6   2   9       72.38       68.81      2.63 o 
   7   2   9       35.78       33.49      2.68 o 
 -11   3   9        8.58        8.30      1.88 o 
 -10   3   9        1.39        2.64      1.14 o 
  -9   3   9        8.97        9.47      1.42 o 
  -8   3   9      161.57      153.11      2.51 o 
  -7   3   9      232.85      202.73      2.81 o 
  -6   3   9       15.76       16.20      0.78 o 
  -5   3   9       73.66       77.83      1.28 o 
  -4   3   9       17.24       13.21      0.46 o 
  -3   3   9       13.63       17.78      0.61 o 
  -2   3   9      493.29      536.19      4.20 o 
  -1   3   9      590.83      607.35      4.66 o 
   0   3   9       22.92       22.09      0.64 o 
   1   3   9       26.74       26.34      0.81 o 
   2   3   9       17.37       18.42      0.66 o 
   3   3   9        0.00       -0.36      0.36 o 
   4   3   9       43.50       39.94      1.42 o 
   5   3   9      105.24       98.90      2.42 o 
   6   3   9       78.70       83.01      3.59 o 
   7   3   9        1.14       -0.60      1.17 o 
 -10   4   9        3.85        1.83      1.19 o 
  -9   4   9      115.77      111.20      3.78 o 
  -8   4   9       94.83       82.75      2.79 o 
  -7   4   9        2.07        2.62      0.76 o 
  -6   4   9      111.84      104.26      2.45 o 
  -5   4   9     1045.75     1010.87     10.44 o 
  -4   4   9      459.53      436.27      4.79 o 
  -3   4   9       14.20       17.32      0.69 o 
  -2   4   9      174.55      184.44      1.95 o 
  -1   4   9       64.61       75.18      1.17 o 
   0   4   9       91.80       74.52      1.27 o 
   1   4   9       53.63       55.31      1.32 o 
   2   4   9        8.32        8.13      0.67 o 
   3   4   9       57.90       60.49      1.49 o 
   4   4   9       46.77       44.20      1.91 o 
   5   4   9       16.56       16.43      1.33 o 
   6   4   9        5.97        8.16      1.70 o 
   7   4   9       34.95       37.53      2.96 o 
 -10   5   9       78.31       86.08      3.51 o 
  -9   5   9       51.68       51.40      2.82 o 
  -8   5   9       25.72       31.16      2.39 o 
  -7   5   9       36.85       36.33      1.91 o 
  -6   5   9        1.82        0.62      0.70 o 
  -5   5   9      933.11      890.54     11.72 o 
  -4   5   9     1934.70     1863.08     21.82 o 
  -3   5   9      199.13      202.74      4.51 o 
  -2   5   9        1.24        0.70      1.19 o 
  -1   5   9        0.01        0.89      0.42 o 
   0   5   9        2.94        2.12      0.63 o 
   1   5   9       52.41       48.58      1.91 o 
   2   5   9      221.55      217.76      3.65 o 
   3   5   9      464.40      458.70      6.29 o 
   4   5   9      165.41      160.52      3.35 o 
   5   5   9        6.12        6.13      0.98 o 
   6   5   9        9.27        7.68      2.54 o 
 -10   6   9       16.46       20.58      4.20 o 
  -9   6   9        4.06        4.34      2.10 o 
  -8   6   9        8.73        8.71      2.07 o 
  -7   6   9       10.19       10.47      1.42 o 
  -6   6   9        0.48        0.86      0.80 o 
  -5   6   9     1005.93      982.01     13.96 o 
  -4   6   9     2209.84     2150.75     29.32 o 
  -3   6   9        4.52        4.72      0.96 o 
  -2   6   9        9.20        9.45      1.16 o 
  -1   6   9       12.15       10.68      1.09 o 
   0   6   9       16.96        7.85      2.32 o 
   1   6   9      150.46      143.36      3.11 o 
   2   6   9       15.05       12.47      1.16 o 
   3   6   9       55.46       57.36      3.63 o 
   4   6   9        3.78        3.32      0.93 o 
   5   6   9       49.64       53.04      4.29 o 
   6   6   9       35.04       29.65      3.54 o 
  -9   7   9       12.67       13.63      2.71 o 
  -8   7   9       61.80       74.01      4.35 o 
  -7   7   9       29.10       29.73      3.32 o 
  -6   7   9      234.99      233.94      5.43 o 
  -5   7   9       39.04       37.21      1.91 o 
  -4   7   9       39.50       41.58      2.33 o 
  -3   7   9        7.29        7.57      1.14 o 
  -2   7   9       53.17       57.77      2.23 o 
  -1   7   9      267.33      196.68      8.87 o 
   0   7   9       17.76       13.39      1.88 o 
   1   7   9        0.01        0.04      0.67 o 
   2   7   9       15.25       15.83      1.37 o 
   3   7   9       82.06       84.66      3.10 o 
   4   7   9       58.32       55.04      5.70 o 
   5   7   9      134.30      130.54      4.43 o 
   6   7   9        2.14        5.53      2.88 o 
  -9   8   9        7.17       10.16      2.45 o 
  -8   8   9       75.50       85.32      5.75 o 
  -7   8   9       41.44       46.32      3.90 o 
  -6   8   9       10.53        8.06      1.39 o 
  -5   8   9       30.96       31.13      1.90 o 
  -4   8   9       96.70       94.54      3.84 o 
  -3   8   9        1.33        0.00      0.72 o 
  -2   8   9       48.25       42.77      2.26 o 
  -1   8   9      264.69      206.34      5.85 o 
   0   8   9       80.44       86.46      3.67 o 
   1   8   9       65.71       66.20      2.16 o 
   2   8   9        7.35        7.71      1.04 o 
   3   8   9        0.34        1.34      0.81 o 
   4   8   9      122.29      107.94      3.78 o 
   5   8   9        4.11        5.07      1.52 o 
  -9   9   9        1.66        2.04      1.91 o 
  -8   9   9       31.75       41.32      3.90 o 
  -7   9   9        3.01        1.59      1.70 o 
  -6   9   9       31.32       29.46      3.05 o 
  -5   9   9      131.22      127.10      5.55 o 
  -4   9   9       50.29       45.97      4.20 o 
  -3   9   9       34.17       34.21      2.25 o 
  -2   9   9       19.85       20.07      1.71 o 
  -1   9   9       57.37       52.53      7.30 o 
   0   9   9        0.13       -0.48      1.01 o 
   1   9   9        1.49        2.01      0.78 o 
   2   9   9        2.89        5.92      1.20 o 
   3   9   9       67.17       60.59      3.10 o 
   4   9   9       49.20       43.22      2.79 o 
   5   9   9      134.43      133.80      4.65 o 
  -8  10   9       15.98       17.88      3.54 o 
  -7  10   9        1.05        2.39      1.70 o 
  -6  10   9        3.89        1.03      1.38 o 
  -5  10   9       29.28       32.68      2.97 o 
  -4  10   9       20.19       17.79      2.43 o 
  -3  10   9       55.94       46.56      2.50 o 
  -2  10   9       30.99       26.87      2.49 o 
  -1  10   9        9.93       11.28      1.68 o 
   0  10   9        2.36        0.79      1.06 o 
   1  10   9       50.90       49.76      2.60 o 
   2  10   9      261.20      279.95      5.43 o 
   3  10   9        2.35        1.40      1.02 o 
   4  10   9       18.68       21.35      2.69 o 
  -7  11   9       98.93      106.93     10.29 o 
  -6  11   9        2.68        3.65      1.72 o 
  -5  11   9        1.01        2.32      1.41 o 
  -4  11   9       29.24       28.27      2.31 o 
  -3  11   9       12.70       13.84      1.65 o 
  -2  11   9       99.12       90.10      3.93 o 
  -1  11   9       32.73       30.73      2.61 o 
   0  11   9        1.08        1.75      0.89 o 
   1  11   9        8.46        6.93      1.20 o 
   2  11   9      204.14      214.57      5.22 o 
   3  11   9        0.24        0.45      0.97 o 
  -6  12   9        1.96        0.39      1.64 o 
  -5  12   9       40.95       43.54      3.52 o 
  -4  12   9        0.47        0.68      1.22 o 
  -3  12   9       12.13       15.49      2.66 o 
  -2  12   9       56.05       51.11      3.76 o 
  -1  12   9        4.69        2.66      1.77 o 
   0  12   9        0.16       -0.48      0.85 o 
   1  12   9        1.79        1.20      1.06 o 
   2  12   9       16.07       14.12      2.21 o 
  -5  13   9      129.12      124.12      7.97 o 
  -4  13   9        7.27        6.82      1.86 o 
  -3  13   9       51.11       41.60      3.98 o 
  -2  13   9      137.12      137.40      6.42 o 
  -1  13   9       13.01       11.28      2.43 o 
   0  13   9       23.99       26.48      2.17 o 
   1  13   9        1.21        0.35      1.17 o 
 -11   0  10      102.85      107.37      4.06 o 
 -10   0  10       89.91       98.24      3.33 o 
  -9   0  10       28.05       32.27      2.55 o 
  -8   0  10        0.16        1.11      0.94 o 
  -7   0  10      558.77      481.90      8.21 o 
  -6   0  10       83.46       60.84      2.00 o 
  -5   0  10      257.29      202.12      2.89 o 
  -4   0  10       65.61       68.22      1.97 o 
  -3   0  10      428.54      474.53      4.93 o 
  -2   0  10       22.23       19.84      0.90 o 
  -1   0  10       11.72       13.07      0.67 o 
   0   0  10       42.76       39.80      0.95 o 
   1   0  10      355.09      352.34      4.35 o 
   2   0  10     1286.63     1295.37     17.96 o 
   3   0  10        0.10        0.94      0.54 o 
   4   0  10      146.26      148.25      3.62 o 
   5   0  10       55.17       55.84      3.51 o 
   6   0  10      276.67      256.49     27.21 o 
   7   0  10       80.22       89.89      3.65 o 
 -11   1  10       13.14       13.63      1.26 o 
 -10   1  10      194.38      209.22      3.81 o 
  -9   1  10       15.16       16.26      1.29 o 
  -8   1  10       15.31       15.33      1.03 o 
  -7   1  10      106.89       84.39      1.90 o 
  -6   1  10       18.47       10.01      0.64 o 
  -5   1  10      123.15      118.35      1.52 o 
  -4   1  10       14.91       11.17      0.71 o 
  -3   1  10        5.24        6.41      0.38 o 
  -2   1  10       30.31       24.52      0.59 o 
  -1   1  10      146.03      158.69      1.61 o 
   0   1  10      136.87      142.30      1.47 o 
   1   1  10       80.29       85.23      1.42 o 
   2   1  10       55.71       60.08      1.28 o 
   3   1  10       82.50       79.58      1.72 o 
   4   1  10       16.63       16.72      0.99 o 
   5   1  10        0.00        0.54      0.64 o 
   6   1  10      461.85      468.20      6.95 o 
   7   1  10        6.09        4.84      1.23 o 
 -11   2  10       10.21       14.66      2.11 o 
 -10   2  10        4.16        3.12      0.77 o 
  -9   2  10       11.83       12.05      0.96 o 
  -8   2  10        2.37        3.98      0.78 o 
  -7   2  10        0.18        0.29      0.47 o 
  -6   2  10      104.52       85.44      1.61 o 
  -5   2  10        8.39        8.77      0.64 o 
  -4   2  10      192.14      182.85      1.88 o 
  -3   2  10     1242.97     1220.22      8.36 o 
  -2   2  10       32.05       38.14      0.76 o 
  -1   2  10      774.85      795.01      5.70 o 
   0   2  10       17.60       18.81      0.63 o 
   1   2  10       61.33       51.31      1.01 o 
   2   2  10        2.69        3.01      0.48 o 
   3   2  10       14.01       12.55      0.79 o 
   4   2  10        7.59        7.29      0.75 o 
   5   2  10        2.18        2.62      0.65 o 
   6   2  10      143.39      147.29      3.87 o 
 -11   3  10        0.04       -1.41      1.41 o 
 -10   3  10        0.93        1.69      1.14 o 
  -9   3  10        1.58        3.21      1.13 o 
  -8   3  10       17.41       18.39      1.01 o 
  -7   3  10      692.13      626.62      6.53 o 
  -6   3  10      100.22      102.32      2.12 o 
  -5   3  10       16.36       15.23      0.65 o 
  -4   3  10      196.53      175.88      1.98 o 
  -3   3  10      141.46      129.09      1.75 o 
  -2   3  10      162.69      156.34      1.73 o 
  -1   3  10      337.03      360.39      3.45 o 
   0   3  10       61.49       57.50      1.15 o 
   1   3  10       17.29       14.29      0.72 o 
   2   3  10       42.20       44.92      1.00 o 
   3   3  10      254.72      255.19      3.45 o 
   4   3  10        8.56        5.45      0.77 o 
   5   3  10      183.86      177.48      3.40 o 
   6   3  10       14.16       12.98      1.86 o 
 -10   4  10       29.32       27.39      2.34 o 
  -9   4  10       57.51       51.34      2.81 o 
  -8   4  10        2.22        3.43      0.89 o 
  -7   4  10       18.42       16.33      1.28 o 
  -6   4  10       95.97       88.76      2.87 o 
  -5   4  10      134.69      118.96      2.34 o 
  -4   4  10     2922.05     2783.53     25.73 o 
  -3   4  10      362.84      335.46      4.21 o 
  -2   4  10       31.73       31.81      1.04 o 
  -1   4  10        3.98        4.88      0.44 o 
   0   4  10       66.44       57.05      1.32 o 
   1   4  10       46.02       46.81      1.30 o 
   2   4  10        1.65        3.19      0.79 o 
   3   4  10        0.35       -0.08      0.49 o 
   4   4  10      318.78      317.48      5.07 o 
   5   4  10       39.53       32.66      2.18 o 
   6   4  10        5.22        5.01      1.54 o 
 -10   5  10        0.01        0.81      1.14 o 
  -9   5  10       25.33       28.96      2.33 o 
  -8   5  10        1.13        3.39      1.20 o 
  -7   5  10       23.32       22.64      1.59 o 
  -6   5  10       86.64       77.70      2.42 o 
  -5   5  10        1.66        1.42      0.79 o 
  -4   5  10     2369.54     2291.05     26.41 o 
  -3   5  10      561.79      529.77      8.89 o 
  -2   5  10      237.74      222.91      4.67 o 
  -1   5  10      240.52      220.81      4.52 o 
   0   5  10      219.63      183.37      3.32 o 
   1   5  10       17.86       17.10      1.03 o 
   2   5  10       72.64       78.30      2.23 o 
   3   5  10       20.39       20.73      1.32 o 
   4   5  10       19.52       18.66      1.48 o 
   5   5  10        1.29        1.44      1.12 o 
   6   5  10        0.04       -1.17      1.17 o 
 -10   6  10        1.23        2.66      2.43 o 
  -9   6  10       55.72       54.36      9.07 o 
  -8   6  10      202.69      207.91      7.31 o 
  -7   6  10       10.47       11.26      3.10 o 
  -6   6  10      139.65      138.66      3.96 o 
  -5   6  10       11.92       10.53      1.18 o 
  -4   6  10       42.41       40.30      2.38 o 
  -3   6  10      232.60      213.18      4.84 o 
  -2   6  10       11.09        9.80      1.71 o 
  -1   6  10       73.71       49.28      2.02 o 
   0   6  10        0.30        0.33      0.78 o 
   1   6  10       10.20       10.78      1.02 o 
   2   6  10       50.72       50.62      2.37 o 
   3   6  10      141.78      134.57      3.03 o 
   4   6  10        0.42        1.37      0.80 o 
   5   6  10        2.96        3.42      1.38 o 
   6   6  10       39.18       34.52      3.98 o 
  -9   7  10       73.77       71.07      4.84 o 
  -8   7  10      161.87      165.88     13.39 o 
  -7   7  10       53.24       53.92      5.53 o 
  -6   7  10       53.11       49.25      2.60 o 
  -5   7  10        3.01        2.64      0.83 o 
  -4   7  10        9.82        8.32      1.91 o 
  -3   7  10        4.16        5.44      1.11 o 
  -2   7  10        1.27        1.71      0.80 o 
  -1   7  10       76.90       53.68      9.51 o 
   0   7  10       82.15       55.75      2.87 o 
   1   7  10        7.97        7.85      1.09 o 
   2   7  10        4.30        7.77      1.41 o 
   3   7  10       54.19       52.68      2.25 o 
   4   7  10       11.69       11.24      2.15 o 
   5   7  10      237.14      227.94      8.08 o 
  -9   8  10      107.12      112.38      5.76 o 
  -8   8  10       10.37       13.45      2.49 o 
  -7   8  10       63.34       72.19      4.22 o 
  -6   8  10        0.02       -0.50      0.82 o 
  -5   8  10        2.30        3.04      0.92 o 
  -4   8  10       97.32       90.17      3.26 o 
  -3   8  10      332.49      309.84      6.44 o 
  -2   8  10      215.29      200.89      8.52 o 
  -1   8  10       20.07       18.10      1.96 o 
   0   8  10      318.81      277.84     15.60 o 
   1   8  10       31.46       34.28      2.08 o 
   2   8  10       13.29       15.99      1.40 o 
   3   8  10       61.93       67.92      2.87 o 
   4   8  10        5.19        7.61      1.44 o 
   5   8  10      201.54      193.85      5.64 o 
  -8   9  10        0.02        0.75      1.47 o 
  -7   9  10        7.14        5.62      1.95 o 
  -6   9  10       11.70       12.39      2.26 o 
  -5   9  10       12.53       11.79      1.74 o 
  -4   9  10        9.09       10.02      1.48 o 
  -3   9  10       29.99       31.13      7.85 o 
  -2   9  10        2.52        3.03      0.97 o 
  -1   9  10      157.82      134.97      4.84 o 
   0   9  10       50.54       59.95      3.87 o 
   1   9  10      130.65      133.17      3.94 o 
   2   9  10       24.99       28.90      1.86 o 
   3   9  10      145.77      139.85      4.26 o 
   4   9  10        4.15        5.12      1.39 o 
  -8  10  10        5.54        5.92      2.11 o 
  -7  10  10      128.71      137.79      5.97 o 
  -6  10  10      170.91      180.01      6.57 o 
  -5  10  10        1.01        1.21      1.17 o 
  -4  10  10       36.68       34.56      4.84 o 
  -3  10  10        4.20        4.33      1.19 o 
  -2  10  10        7.31        8.05      1.64 o 
  -1  10  10       11.10       14.82      3.54 o 
   0  10  10       16.02       16.12      2.07 o 
   1  10  10       17.82       19.62      1.89 o 
   2  10  10        1.99        2.51      0.96 o 
   3  10  10       22.04       26.04      2.21 o 
   4  10  10        0.00        0.13      1.70 o 
  -7  11  10        1.36        2.45      3.21 o 
  -6  11  10       19.16       17.19      4.09 o 
  -5  11  10        0.03        0.65      1.33 o 
  -4  11  10        5.30        2.97      3.10 o 
  -3  11  10       23.03       21.29      3.04 o 
  -2  11  10        9.41       11.40      1.88 o 
  -1  11  10       76.03       75.04      3.76 o 
   0  11  10       21.52       19.68      2.88 o 
   1  11  10        1.54        0.68      0.94 o 
   2  11  10       27.04       25.24      2.77 o 
   3  11  10        1.04        2.45      1.14 o 
  -6  12  10        1.01        0.11      1.56 o 
  -5  12  10        0.00       -0.44      1.41 o 
  -4  12  10        8.44        6.94      1.75 o 
  -2  12  10       80.04       84.08      5.09 o 
  -1  12  10       33.13       35.84      3.76 o 
   0  12  10        5.93        6.75      1.27 o 
   1  12  10        4.49        4.97      1.38 o 
   2  12  10        5.03        2.77      1.41 o 
  -3  13  10      388.98      414.19     13.50 o 
  -2  13  10       70.01       71.91      4.65 o 
  -1  13  10       17.13       14.82      2.88 o 
   0  13  10       10.57       10.42      1.54 o 
 -11   1  11        5.93        7.30      0.98 o 
 -10   1  11       50.75       63.28      2.28 o 
  -9   1  11      109.02      115.48      2.46 o 
  -8   1  11       13.81       13.28      1.04 o 
  -7   1  11      278.94      251.67      3.72 o 
  -6   1  11       54.10       28.02      1.80 o 
  -5   1  11       18.52       16.22      0.75 o 
  -4   1  11       78.53       66.99      1.11 o 
  -3   1  11      161.00      156.42      1.68 o 
  -2   1  11      132.11      129.37      1.47 o 
  -1   1  11        0.50        0.71      0.25 o 
   0   1  11       48.07       51.10      0.98 o 
   1   1  11       37.73       38.19      0.94 o 
   2   1  11      188.87      186.86      2.64 o 
   3   1  11        7.68        8.97      0.86 o 
   4   1  11        6.74        5.45      0.76 o 
   5   1  11       58.77       57.34      2.91 o 
   6   1  11      297.72      305.67      7.95 o 
 -11   2  11        9.95       13.01      2.28 o 
 -10   2  11       46.21       50.21      1.53 o 
  -9   2  11      169.50      177.54      3.06 o 
  -8   2  11      180.57      167.71      3.03 o 
  -7   2  11      223.41      189.02      3.05 o 
  -6   2  11      215.80      181.35      2.54 o 
  -5   2  11        1.66        1.35      0.39 o 
  -4   2  11       72.37       77.68      1.25 o 
  -3   2  11      126.69      110.50      1.44 o 
  -2   2  11      128.46      135.35      1.60 o 
  -1   2  11       24.89       25.14      0.73 o 
   0   2  11       67.52       67.65      1.11 o 
   1   2  11        4.59        3.50      0.45 o 
   2   2  11        0.75        1.60      0.45 o 
   3   2  11       22.70       23.86      1.08 o 
   4   2  11        0.82        1.46      0.63 o 
   5   2  11       21.09       20.04      1.68 o 
   6   2  11        2.48        1.14      1.16 o 
 -10   3  11        1.36        0.04      1.06 o 
  -9   3  11        2.44        1.85      0.96 o 
  -8   3  11       20.94       20.17      1.24 o 
  -7   3  11        0.03        0.99      0.43 o 
  -6   3  11        3.67        4.36      0.52 o 
  -5   3  11       58.58       49.06      1.07 o 
  -4   3  11      107.11      106.37      1.54 o 
  -3   3  11     2529.65     2442.79     19.62 o 
  -2   3  11        0.03        0.42      0.42 o 
  -1   3  11      129.04      130.05      1.77 o 
   0   3  11        0.64        0.19      0.33 o 
   1   3  11       57.31       52.61      1.31 o 
   2   3  11        2.00        2.37      0.53 o 
   3   3  11      181.65      188.20      3.69 o 
   4   3  11       11.29       10.90      1.28 o 
   5   3  11      123.50      125.54      3.46 o 
   6   3  11       43.13       40.22      3.98 o 
 -10   4  11        1.78        1.35      1.19 o 
  -9   4  11        2.69        3.38      1.20 o 
  -8   4  11       23.10       22.45      2.11 o 
  -7   4  11       34.14       36.30      1.75 o 
  -6   4  11      116.54      109.35      3.25 o 
  -5   4  11        2.69        2.75      0.59 o 
  -4   4  11       23.49       21.72      1.13 o 
  -3   4  11     1024.73      968.69     10.91 o 
  -2   4  11        0.56       -0.17      0.41 o 
  -1   4  11      153.10      159.51      2.74 o 
   0   4  11      179.80      181.57      2.56 o 
   1   4  11        8.19        8.27      0.66 o 
   2   4  11      134.97      132.70      2.51 o 
   3   4  11       60.53       59.23      1.76 o 
   4   4  11        4.36        1.79      0.80 o 
   5   4  11        5.57        3.32      1.99 o 
   6   4  11        2.61        3.22      1.54 o 
 -10   5  11        0.01       -0.53      1.03 o 
  -9   5  11        0.28        0.70      1.03 o 
  -8   5  11       20.81       22.24      2.27 o 
  -7   5  11        0.80        1.95      0.77 o 
  -6   5  11       76.72       71.86      2.36 o 
  -5   5  11       41.81       41.78      1.79 o 
  -4   5  11       47.71       42.82      1.55 o 
  -3   5  11      377.39      372.01      5.79 o 
  -2   5  11       17.79       14.96      1.06 o 
  -1   5  11      101.04      109.07      3.55 o 
   0   5  11       42.53       51.33      2.05 o 
   1   5  11       99.26       94.54      2.23 o 
   2   5  11       29.52       29.99      1.48 o 
   3   5  11       12.64       12.33      1.44 o 
   4   5  11       10.05       12.19      1.32 o 
   5   5  11       13.38       15.71      2.66 o 
 -10   6  11       50.35       59.77      3.93 o 
  -9   6  11        8.25       11.06      3.10 o 
  -8   6  11        3.50        0.32      1.54 o 
  -7   6  11       10.26       10.75      2.38 o 
  -6   6  11       48.25       45.89      2.22 o 
  -5   6  11      351.26      339.30      8.72 o 
  -4   6  11     1018.56      987.61     15.15 o 
  -3   6  11       27.30       26.20      2.32 o 
  -2   6  11        8.23        6.52      1.32 o 
  -1   6  11       54.80       43.76      2.76 o 
   0   6  11      617.51      527.55     12.28 o 
   1   6  11        0.00        0.14      0.70 o 
   2   6  11       11.93       11.40      1.37 o 
   3   6  11       15.35       15.17      1.49 o 
   4   6  11      229.40      226.85      5.46 o 
   5   6  11        3.88        3.45      1.54 o 
  -9   7  11       21.54       26.65      3.36 o 
  -8   7  11        3.57        1.48      1.54 o 
  -7   7  11        0.29        1.21      1.07 o 
  -6   7  11       75.30       77.27      2.72 o 
  -5   7  11       34.75       28.68      1.85 o 
  -4   7  11     1096.34     1056.30     16.25 o 
  -3   7  11       77.31       73.66      3.65 o 
  -2   7  11       19.13       22.60      2.36 o 
  -1   7  11        0.82        1.19      1.11 o 
   0   7  11      259.67      209.75      8.19 o 
   1   7  11       14.54       13.65      1.55 o 
   2   7  11        1.52        1.86      0.94 o 
   3   7  11        3.31        1.83      1.06 o 
   4   7  11      152.08      156.20      9.18 o 
   5   7  11        1.62        3.76      2.43 o 
  -9   8  11        1.36        1.90      1.79 o 
  -8   8  11       29.84       38.50      5.31 o 
  -7   8  11        3.05        0.65      1.54 o 
  -6   8  11        1.47        0.56      0.94 o 
  -5   8  11       78.81       79.81      2.74 o 
  -4   8  11       56.77       55.90      3.51 o 
  -3   8  11      288.44      271.08      6.02 o 
  -2   8  11        5.46        5.04      1.14 o 
  -1   8  11        0.22        0.13      1.33 o 
   0   8  11        7.14        8.36      1.64 o 
   1   8  11        1.07        2.10      0.96 o 
   2   8  11       11.94       10.48      1.53 o 
   3   8  11       48.62       53.38      3.36 o 
   4   8  11        1.53        1.48      1.48 o 
  -8   9  11        1.29        1.33      1.72 o 
  -7   9  11      160.55      185.30     13.05 o 
  -6   9  11       16.79       17.64      1.95 o 
  -5   9  11       17.65       18.26      1.64 o 
  -4   9  11       13.61       14.41      1.75 o 
  -3   9  11        0.39        0.20      0.93 o 
  -2   9  11        0.05        1.00      1.01 o 
  -1   9  11       56.90       56.33      3.19 o 
   0   9  11        1.68        2.08      0.94 o 
   1   9  11        7.67        7.57      1.29 o 
   2   9  11       47.21       41.19      3.87 o 
   3   9  11      142.33      170.70      8.74 o 
   4   9  11       11.91       11.19      2.26 o 
  -8  10  11        6.18        6.12      2.11 o 
  -7  10  11       21.35       24.31      3.02 o 
  -6  10  11        0.66        1.77      1.56 o 
  -5  10  11       16.24       15.00      2.19 o 
  -4  10  11        6.42        9.91      2.18 o 
  -3  10  11      110.43      106.07      3.68 o 
  -2  10  11       11.58       11.94      2.88 o 
  -1  10  11        0.62        1.64      1.27 o 
   0  10  11       14.63       15.46      1.62 o 
   1  10  11       12.63       11.97      1.79 o 
   2  10  11       19.59       18.45      2.26 o 
   3  10  11       50.17       53.73      7.52 o 
  -7  11  11        2.11        4.53      2.02 o 
  -6  11  11      208.48      219.93     10.62 o 
  -5  11  11       19.81       20.74      2.65 o 
  -4  11  11        3.38        2.16      1.32 o 
  -2  11  11      223.01      211.52      8.41 o 
  -1  11  11        0.00        0.00      1.55 o 
   0  11  11       10.58        9.34      1.48 o 
   1  11  11        9.39        7.11      1.48 o 
   2  11  11        8.70        6.14      1.64 o 
  -5  12  11       18.93       19.20      2.50 o 
  -4  12  11       30.37       30.31      3.76 o 
  -3  12  11       77.54       81.64      5.31 o 
  -2  12  11      149.50      152.67      7.08 o 
  -1  12  11      176.52      183.42      7.97 o 
   0  12  11        2.38        2.57      1.22 o 
   1  12  11        2.23        1.83      1.17 o 
  -3  13  11       15.13       13.72      2.88 o 
  -2  13  11      160.51      186.96      8.19 o 
  -1  13  11       16.69       19.95      2.43 o 
 -11   0  12      104.68       99.00      3.90 o 
 -10   0  12       19.83       24.67      1.98 o 
  -9   0  12      175.18      194.62      5.85 o 
  -8   0  12       25.53       26.20      3.00 o 
  -7   0  12       23.64       31.56      2.01 o 
  -6   0  12       15.53        6.76      1.07 o 
  -5   0  12        1.98        0.14      0.49 o 
  -4   0  12      101.66       93.14      2.34 o 
  -3   0  12       66.15       71.06      1.64 o 
  -2   0  12     1246.12     1215.24     11.98 o 
  -1   0  12       21.97       22.67      0.99 o 
   0   0  12        6.49        6.32      0.86 o 
   1   0  12       14.69       13.15      0.99 o 
   2   0  12        0.60        1.30      0.69 o 
   3   0  12      124.57      124.34      3.38 o 
   4   0  12       80.66       82.27      2.86 o 
   5   0  12       12.22        6.37      5.09 o 
   6   0  12        1.92        2.51      1.38 o 
 -11   1  12       21.75       21.31      1.26 o 
 -10   1  12       73.22       78.24      2.32 o 
  -9   1  12       47.50       57.29      1.81 o 
  -8   1  12       17.58       19.56      1.24 o 
  -7   1  12       62.31       64.23      1.73 o 
  -6   1  12      912.92      779.22      9.29 o 
  -5   1  12       65.67       48.20      1.35 o 
  -4   1  12       10.64        7.91      0.55 o 
  -3   1  12      157.29      139.92      1.74 o 
  -2   1  12      871.50      870.94      6.62 o 
  -1   1  12       70.33       67.98      1.14 o 
   0   1  12       10.45        9.98      0.61 o 
   1   1  12       16.43       16.16      0.86 o 
   2   1  12       74.45       68.54      2.60 o 
   3   1  12       43.92       43.31      1.42 o 
   4   1  12        5.86        5.12      0.84 o 
   5   1  12        4.93        3.33      0.95 o 
   6   1  12       68.59       65.23      2.70 o 
 -11   2  12        1.83        1.77      2.21 o 
 -10   2  12       63.18       63.94      2.66 o 
  -9   2  12       19.35       22.91      1.42 o 
  -8   2  12        0.21        0.05      0.59 o 
  -7   2  12       12.17       11.29      0.88 o 
  -6   2  12       39.51       29.69      1.16 o 
  -5   2  12       12.07       10.02      0.67 o 
  -4   2  12       77.23       58.26      1.17 o 
  -3   2  12      938.37      900.39      7.20 o 
  -2   2  12       98.03      101.81      1.42 o 
  -1   2  12       56.59       61.22      1.13 o 
   0   2  12        0.00        0.04      0.29 o 
   1   2  12       21.66       21.57      0.95 o 
   2   2  12       17.38       18.32      0.95 o 
   3   2  12      112.21      111.68      2.65 o 
   4   2  12       50.63       49.20      1.56 o 
   5   2  12      185.86      182.28      4.41 o 
   6   2  12       25.51       25.06      2.49 o 
 -10   3  12        0.33       -0.04      1.14 o 
  -9   3  12      115.29      128.66      3.58 o 
  -8   3  12       15.43       14.85      1.15 o 
  -7   3  12        0.20        0.51      0.45 o 
  -6   3  12       43.73       37.85      1.61 o 
  -5   3  12       19.84       14.41      0.72 o 
  -4   3  12        5.26        5.13      0.44 o 
  -3   3  12       11.98       10.80      0.55 o 
  -2   3  12      814.93      763.58      8.06 o 
  -1   3  12      322.24      311.72      3.44 o 
   0   3  12       43.75       48.35      1.27 o 
   1   3  12        6.61        2.91      0.54 o 
   2   3  12       15.12       15.62      1.02 o 
   3   3  12        6.22        6.33      0.91 o 
   4   3  12        1.31        2.12      0.84 o 
   5   3  12       54.07       57.19      3.12 o 
 -10   4  12        0.04        0.99      1.17 o 
  -9   4  12       21.20       20.00      1.74 o 
  -8   4  12        1.35        1.06      0.83 o 
  -7   4  12        5.61        4.02      0.85 o 
  -6   4  12       63.87       59.12      1.79 o 
  -5   4  12      532.00      501.92      6.18 o 
  -4   4  12       13.43       13.88      0.95 o 
  -3   4  12      234.69      231.74      3.74 o 
  -2   4  12      192.66      177.39      3.30 o 
  -1   4  12        9.78        7.17      0.81 o 
   0   4  12      702.06      674.15      6.75 o 
   1   4  12      153.94      145.43      2.96 o 
   2   4  12        6.68        7.36      0.82 o 
   3   4  12       13.69       14.84      1.51 o 
   4   4  12       30.88       29.52      2.08 o 
   5   4  12        4.03        2.77      1.88 o 
 -10   5  12        1.86        2.73      1.28 o 
  -9   5  12       20.02       19.27      2.14 o 
  -8   5  12       47.84       48.20      2.94 o 
  -7   5  12        9.11        5.13      1.34 o 
  -6   5  12       79.77       67.74      2.14 o 
  -5   5  12        3.38        3.69      0.85 o 
  -4   5  12        3.12        2.55      0.72 o 
  -3   5  12      867.88      835.29     11.00 o 
  -2   5  12       18.19       17.26      1.28 o 
  -1   5  12       23.62       23.03      1.38 o 
   0   5  12        9.62        5.28      1.25 o 
   1   5  12       65.02       59.00      2.07 o 
   2   5  12       29.75       28.11      1.86 o 
   3   5  12        1.63        2.11      0.85 o 
   4   5  12      187.32      189.91      5.97 o 
   5   5  12       82.86       87.54      5.75 o 
 -10   6  12        2.98        4.70      3.65 o 
  -9   6  12        1.44        0.89      2.21 o 
  -8   6  12       13.32       16.36      1.95 o 
  -7   6  12       30.87       30.52      2.66 o 
  -6   6  12        0.68        2.23      1.25 o 
  -5   6  12        1.82        2.93      0.94 o 
  -4   6  12       33.15       27.72      2.12 o 
  -3   6  12      857.53      843.03     13.26 o 
  -2   6  12       50.55       45.85      2.41 o 
  -1   6  12      152.52      139.60      4.82 o 
   0   6  12        0.46        1.26      0.77 o 
   1   6  12      162.95      137.69      4.03 o 
   2   6  12       18.76       20.27      2.17 o 
   3   6  12        7.67        7.04      1.37 o 
   4   6  12       53.08       52.94      3.54 o 
   5   6  12       20.94       19.47      3.32 o 
  -9   7  12       23.99       29.30      3.50 o 
  -8   7  12      140.72      160.85      9.74 o 
  -7   7  12       71.67       72.63      3.19 o 
  -6   7  12        9.89        9.76      1.82 o 
  -5   7  12        0.70       -0.37      0.89 o 
  -4   7  12       42.35       43.57      3.75 o 
  -3   7  12      768.08      770.11     12.52 o 
  -2   7  12       12.26        8.50      1.24 o 
  -1   7  12        0.79        4.10      1.27 o 
   0   7  12        0.68        1.31      0.82 o 
   1   7  12        0.12        0.05      0.63 o 
   2   7  12       12.47        9.49      1.49 o 
   3   7  12       96.57      102.37      4.61 o 
   4   7  12       82.66       77.66      6.42 o 
  -9   8  12       93.43      108.78      5.78 o 
  -8   8  12      115.60      129.15      5.94 o 
  -7   8  12      122.77      119.10      4.12 o 
  -6   8  12        2.51        1.96      1.32 o 
  -5   8  12      129.29      128.25      4.40 o 
  -4   8  12        0.01       -0.83      1.34 o 
  -3   8  12       18.77       23.16      1.97 o 
  -2   8  12       30.33       27.21      2.66 o 
  -1   8  12       44.92       49.24      3.19 o 
   0   8  12       55.42       52.29      2.80 o 
   1   8  12       29.36       25.65      2.14 o 
   2   8  12        2.20        1.09      1.22 o 
   3   8  12        5.82        6.88      1.99 o 
   4   8  12        3.22        2.81      1.99 o 
  -8   9  12        6.39        9.00      2.39 o 
  -7   9  12       59.39       52.09      4.30 o 
  -6   9  12      152.62      159.72      4.74 o 
  -5   9  12       80.45       83.65      2.91 o 
  -4   9  12        7.73        6.26      1.37 o 
  -3   9  12      109.72      106.85      3.71 o 
  -2   9  12      135.85      131.15     16.26 o 
  -1   9  12       34.01       26.97      2.88 o 
   0   9  12        6.06        4.37      1.18 o 
   1   9  12        0.44        1.36      1.06 o 
   2   9  12        6.82        7.17      1.77 o 
   3   9  12        0.14       -1.17      1.17 o 
  -7  10  12        0.25        2.41      1.79 o 
  -6  10  12       16.76       14.66      1.89 o 
  -5  10  12        1.52        1.61      1.48 o 
  -4  10  12        5.45        4.91      1.77 o 
  -3  10  12       77.00       28.32      4.43 o 
  -2  10  12      197.91      191.74      6.38 o 
  -1  10  12      128.86      133.86      6.86 o 
   0  10  12       46.85       44.25      2.87 o 
   1  10  12       26.17       21.17      2.32 o 
   2  10  12       31.13       32.39      2.89 o 
  -6  11  12        0.85        0.80      1.54 o 
  -5  11  12       74.99       77.47      4.14 o 
  -4  11  12        4.81        3.86      2.32 o 
  -3  11  12       45.48       40.05      4.20 o 
  -2  11  12      130.89      137.40      6.86 o 
  -1  11  12        4.39        4.20      1.99 o 
   0  11  12       29.19       24.08      2.88 o 
   1  11  12       72.38       76.07      3.67 o 
  -5  12  12        1.34        1.66      1.56 o 
  -4  12  12        0.47        0.22      1.77 o 
  -3  12  12      119.21      113.95      6.42 o 
  -2  12  12      197.98      208.64      8.85 o 
  -1  12  12        8.41       12.83      2.88 o 
   0  12  12       35.84       41.51      3.10 o 
 -11   1  13        0.73       -0.91      1.31 o 
 -10   1  13       11.56       12.77      1.11 o 
  -9   1  13        4.38        7.61      0.92 o 
  -8   1  13        0.40        0.32      0.56 o 
  -7   1  13       44.34       38.33      1.48 o 
  -6   1  13      376.67      303.94      4.65 o 
  -5   1  13       98.98       68.67      1.59 o 
  -4   1  13        4.07        4.04      0.52 o 
  -3   1  13      123.48      121.23      1.74 o 
  -2   1  13      310.44      295.15      3.19 o 
  -1   1  13      185.20      187.84      2.34 o 
   0   1  13        2.29        2.58      0.42 o 
   1   1  13        0.00       -0.24      0.46 o 
   2   1  13       71.15       70.02      1.87 o 
   3   1  13       13.07       11.44      0.92 o 
   4   1  13        1.74        1.73      0.78 o 
   5   1  13       12.28       11.69      1.21 o 
 -10   2  13        0.02       -0.42      0.76 o 
  -9   2  13      143.39      154.86      2.86 o 
  -8   2  13       79.30       76.30      2.16 o 
  -7   2  13       95.34       88.20      2.03 o 
  -6   2  13        0.15       -0.17      0.38 o 
  -5   2  13       70.64       61.58      1.41 o 
  -4   2  13        2.04        1.37      0.41 o 
  -3   2  13       39.99       41.99      1.02 o 
  -2   2  13     1937.81     1863.00     14.48 o 
  -1   2  13      111.33      107.88      1.67 o 
   0   2  13        0.06       -0.11      0.38 o 
   1   2  13       14.95       13.48      0.83 o 
   2   2  13        8.33        8.68      0.82 o 
   3   2  13      196.06      198.14      3.45 o 
   4   2  13       53.47       53.42      2.27 o 
   5   2  13        0.17        0.09      0.97 o 
 -10   3  13        0.55        0.33      1.07 o 
  -9   3  13       10.01       13.04      1.69 o 
  -8   3  13       97.68       95.84      2.99 o 
  -7   3  13        1.79        2.17      0.67 o 
  -6   3  13       45.96       52.37      1.25 o 
  -5   3  13       39.71       35.92      1.03 o 
  -4   3  13      149.82      138.71      2.01 o 
  -3   3  13      242.47      218.58      2.65 o 
  -2   3  13      329.00      322.79      4.20 o 
  -1   3  13       31.29       32.19      1.20 o 
   0   3  13        0.13        0.02      0.45 o 
   1   3  13       52.69       52.77      1.55 o 
   2   3  13       17.97       15.97      1.52 o 
   3   3  13        0.01        0.19      0.71 o 
   4   3  13        7.59        6.06      1.38 o 
   5   3  13       11.38       10.80      1.91 o 
 -10   4  13       55.44       50.77      2.98 o 
  -9   4  13        8.38       10.81      2.78 o 
  -8   4  13      114.27      110.86      3.28 o 
  -7   4  13       92.92       90.98      2.86 o 
  -6   4  13       16.00       16.83      1.17 o 
  -5   4  13      299.60      283.84      4.21 o 
  -4   4  13       92.94      100.05      2.87 o 
  -3   4  13      133.14      126.13      2.02 o 
  -2   4  13        0.36        0.20      0.42 o 
  -1   4  13       81.52       78.47      1.66 o 
   0   4  13       88.66       79.50      1.75 o 
   1   4  13      107.03       90.26      2.08 o 
   2   4  13       13.91       11.43      1.06 o 
   3   4  13        0.12       -0.17      0.80 o 
   4   4  13       38.01       35.07      3.87 o 
   5   4  13       24.51       23.71      2.45 o 
 -10   5  13        1.62        1.55      1.36 o 
  -9   5  13       14.18       17.56      1.97 o 
  -8   5  13       10.51       11.98      1.59 o 
  -7   5  13       28.37       27.61      1.88 o 
  -6   5  13      110.19      120.52      2.92 o 
  -5   5  13      210.56      209.67      4.61 o 
  -4   5  13      257.35      246.25      5.86 o 
  -3   5  13        3.02        2.67      0.74 o 
  -2   5  13       27.82       29.90      1.52 o 
  -1   5  13        1.46        1.40      0.75 o 
   0   5  13      108.95      114.81      4.02 o 
   1   5  13      259.62      222.52      4.76 o 
   2   5  13        1.97        1.44      0.84 o 
   3   5  13        1.94        0.65      1.17 o 
   4   5  13        4.13        8.63      2.43 o 
  -9   6  13       17.95       20.58      4.20 o 
  -8   6  13        1.33       -0.59      0.84 o 
  -7   6  13       26.08       27.66      2.33 o 
  -6   6  13        0.56        1.21      0.87 o 
  -5   6  13       30.80       28.45      1.90 o 
  -4   6  13       79.50       80.23      2.59 o 
  -3   6  13        9.14       10.25      1.41 o 
  -2   6  13       14.45       15.76      1.53 o 
  -1   6  13       18.01       17.54      2.11 o 
   0   6  13       29.96       23.18      1.89 o 
   1   6  13      207.76      190.66      5.33 o 
   2   6  13        8.01        9.28      1.49 o 
   3   6  13        7.77       10.11      1.79 o 
   4   6  13        0.86       -0.66      1.77 o 
  -9   7  13       60.85       69.03      7.08 o 
  -8   7  13      108.96      121.22     11.73 o 
  -7   7  13        2.81        3.47      1.60 o 
  -6   7  13        3.77        3.65      1.06 o 
  -5   7  13       31.62       31.89      2.14 o 
  -4   7  13       93.47       93.36      3.43 o 
  -3   7  13       85.89       86.44      3.21 o 
  -2   7  13       70.09       61.02      4.65 o 
  -1   7  13       13.47        9.90      1.80 o 
   0   7  13       39.87       35.36      2.19 o 
   1   7  13      178.67      168.86      4.77 o 
   2   7  13        6.51        7.82      1.72 o 
   3   7  13        0.67       -1.17      1.17 o 
   4   7  13       78.62       84.96      6.86 o 
  -9   8  13       50.89       51.83     15.38 o 
  -8   8  13       46.35       45.36      4.07 o 
  -7   8  13        8.17        8.43      1.62 o 
  -6   8  13       58.27       57.07      2.73 o 
  -5   8  13        0.84        0.70      0.83 o 
  -4   8  13        4.74        5.25      1.29 o 
  -3   8  13      687.17      695.90     11.91 o 
  -2   8  13        3.72        1.78      1.44 o 
  -1   8  13       67.69       71.53      3.77 o 
   0   8  13        3.36        2.77      1.33 o 
   1   8  13        0.01       -0.42      0.90 o 
   2   8  13        8.77        8.14      2.21 o 
   3   8  13        5.86        5.57      2.54 o 
  -8   9  13       54.86       63.69     11.06 o 
  -7   9  13        3.36        6.87      2.11 o 
  -6   9  13        3.35        3.11      1.29 o 
  -5   9  13       31.65       28.71      2.08 o 
  -4   9  13       38.33       42.16      2.90 o 
  -3   9  13      161.10      156.63     11.06 o 
  -2   9  13      100.58       99.02      4.52 o 
  -1   9  13       50.53       53.77      4.43 o 
   0   9  13        9.00       10.76      1.64 o 
   1   9  13        0.30       -0.16      1.06 o 
   2   9  13       11.90        9.10      3.10 o 
  -7  10  13        0.50        0.33      1.72 o 
  -6  10  13       30.25       38.10      2.77 o 
  -5  10  13      254.34      280.20      6.55 o 
  -4  10  13        4.21        3.49      1.64 o 
  -3  10  13       28.55       29.21      3.76 o 
  -2  10  13      158.59      170.37      7.97 o 
  -1  10  13       14.25       13.72      2.88 o 
   0  10  13       97.23       99.61      4.13 o 
   1  10  13       37.63       30.95      2.73 o 
   2  10  13        3.54        6.20      1.72 o 
  -6  11  13       71.26       75.88      4.38 o 
  -5  11  13       84.51       96.42      4.50 o 
  -4  11  13       18.31       20.58      3.32 o 
  -3  11  13        0.77       -0.89      1.77 o 
  -2  11  13       64.65       62.39      4.87 o 
  -1  11  13      112.18      131.21      7.08 o 
   0  11  13        8.80       11.69      3.10 o 
   1  11  13       13.21       12.74      1.95 o 
  -4  12  13       12.88       13.94      3.10 o 
  -3  12  13        3.26        1.77      1.99 o 
  -2  12  13      399.44      408.44     14.16 o 
  -1  12  13      325.34      351.49     15.60 o 
 -10   0  14       38.11       41.82      2.47 o 
  -9   0  14        0.68        0.77      0.90 o 
  -8   0  14       86.29       97.57      3.28 o 
  -7   0  14       40.42       29.14      2.01 o 
  -6   0  14      119.02      100.56      4.07 o 
  -5   0  14      897.20      698.11     33.10 o 
  -4   0  14       45.25       30.64      1.79 o 
  -3   0  14      118.74      112.86      2.69 o 
  -2   0  14     1358.08     1277.54     41.20 o 
  -1   0  14      350.00      354.83      6.55 o 
   0   0  14      415.70      425.87      7.44 o 
   1   0  14       37.20       36.85      1.98 o 
   2   0  14       20.88       19.15      1.69 o 
   3   0  14        0.18        0.98      0.97 o 
   4   0  14       30.35       27.35      4.09 o 
   5   0  14       19.94       19.55      2.07 o 
 -10   1  14        6.52        5.86      0.96 o 
  -9   1  14       52.56       53.82      1.83 o 
  -8   1  14        0.03        0.82      0.66 o 
  -7   1  14        0.56        0.09      0.57 o 
  -6   1  14        0.71        0.11      0.42 o 
  -5   1  14        3.56        5.22      0.82 o 
  -4   1  14        6.01        5.26      0.64 o 
  -3   1  14       16.87       17.98      0.98 o 
  -2   1  14       56.20       53.06      1.43 o 
  -1   1  14     1319.70     1341.57     11.48 o 
   0   1  14        3.60        2.91      0.54 o 
   1   1  14       17.69       17.09      1.01 o 
   2   1  14       14.45       12.62      0.96 o 
   3   1  14       13.53       11.93      0.99 o 
   4   1  14       15.59       16.86      1.35 o 
   5   1  14       36.85       39.28      2.71 o 
 -10   2  14      192.66      201.41      4.57 o 
  -9   2  14        3.27        1.94      0.72 o 
  -8   2  14       71.61       91.91      2.15 o 
  -7   2  14       23.55       23.24      1.23 o 
  -6   2  14        7.99        9.06      0.83 o 
  -5   2  14       49.33       39.43      1.32 o 
  -4   2  14        3.58        3.61      0.56 o 
  -3   2  14       40.93       38.40      1.14 o 
  -2   2  14       28.59       24.72      1.03 o 
  -1   2  14      111.53      110.22      1.84 o 
   0   2  14       99.24      100.89      2.10 o 
   1   2  14       86.18       87.80      1.96 o 
   2   2  14       25.56       26.51      1.35 o 
   3   2  14        9.57        9.48      1.19 o 
   4   2  14       26.61       24.71      1.89 o 
 -10   3  14        4.18        2.53      1.16 o 
  -9   3  14       81.13       82.38      2.95 o 
  -8   3  14       99.87      107.65      3.97 o 
  -7   3  14        8.97       10.46      1.09 o 
  -6   3  14       38.00       39.40      1.53 o 
  -5   3  14      123.71      106.89      2.11 o 
  -4   3  14      337.59      306.45      5.19 o 
  -3   3  14        6.65        7.71      0.73 o 
  -2   3  14      468.47      456.97      5.15 o 
  -1   3  14        0.71        2.64      0.78 o 
   0   3  14       51.04       46.01      1.66 o 
   1   3  14       36.13       34.71      1.40 o 
   2   3  14       12.38       11.23      1.06 o 
   3   3  14        1.62        0.95      0.97 o 
   4   3  14       29.53       30.83      2.65 o 
 -10   4  14       18.28       19.92      2.18 o 
  -9   4  14       30.24       30.92      2.19 o 
  -8   4  14       30.47       28.36      2.00 o 
  -7   4  14       53.94       62.44      3.27 o 
  -6   4  14        1.73        1.64      0.66 o 
  -5   4  14        4.84        4.01      0.77 o 
  -4   4  14        5.66        5.44      0.79 o 
  -3   4  14      151.90      152.34      2.75 o 
  -2   4  14        1.29        1.43      0.51 o 
  -1   4  14       31.35       31.59      1.72 o 
   0   4  14       67.74       65.43      1.96 o 
   1   4  14       68.18       63.24      2.22 o 
   2   4  14       53.96       44.73      2.10 o 
   3   4  14        2.12        1.75      1.07 o 
   4   4  14        1.30        2.11      1.48 o 
 -10   5  14       32.12       39.70      4.87 o 
  -9   5  14       19.52       15.45      1.64 o 
  -8   5  14      138.70      138.41     15.20 o 
  -7   5  14       64.65       75.49      2.74 o 
  -6   5  14       15.19       15.49      1.42 o 
  -5   5  14       52.33       53.45      1.94 o 
  -4   5  14       90.60       88.55      2.95 o 
  -3   5  14        6.53        8.06      1.06 o 
  -2   5  14        2.54        2.42      0.83 o 
  -1   5  14       27.81       26.83      1.91 o 
   0   5  14       10.68       13.44      1.27 o 
   1   5  14      124.04      119.84      3.23 o 
   2   5  14      102.39      102.61      5.67 o 
   3   5  14        2.67        1.55      1.55 o 
   4   5  14       22.52       25.76      2.58 o 
  -9   6  14        0.62        0.89      1.41 o 
  -8   6  14      106.16      101.76      4.72 o 
  -7   6  14        6.49        6.62      2.45 o 
  -6   6  14        9.74       10.74      1.42 o 
  -5   6  14       48.14       48.98      2.41 o 
  -4   6  14      385.83      367.56      6.43 o 
  -3   6  14       20.78       21.89      1.99 o 
  -2   6  14        0.03       -0.33      1.10 o 
  -1   6  14       27.16       22.19      2.49 o 
   0   6  14       17.89       18.50      1.85 o 
   1   6  14       32.50       35.74      2.51 o 
   2   6  14        0.13        0.00      1.10 o 
   3   6  14        0.44        1.55      1.25 o 
  -9   7  14       13.36       16.37      3.98 o 
  -8   7  14       51.78       54.26      4.20 o 
  -7   7  14        0.09       -0.06      1.07 o 
  -6   7  14        0.22        1.33      1.18 o 
  -5   7  14       58.30       52.94      2.46 o 
  -4   7  14       25.34       26.43      2.21 o 
  -3   7  14       40.89       44.13      2.67 o 
  -2   7  14      324.36      326.24     11.06 o 
  -1   7  14       35.12       36.11      3.12 o 
   0   7  14      105.71      100.15      3.62 o 
   1   7  14        0.16        0.77      1.55 o 
   2   7  14        8.43        7.54      1.72 o 
   3   7  14        6.64        9.74      3.10 o 
  -8   8  14        9.43       12.87      2.58 o 
  -7   8  14       19.45       18.63      2.11 o 
  -6   8  14        0.87        1.16      2.04 o 
  -5   8  14       92.06       89.99      3.06 o 
  -4   8  14        7.71       10.02      1.61 o 
  -3   8  14       30.48       27.85      2.82 o 
  -2   8  14      401.45      387.40     10.02 o 
  -1   8  14        0.56        1.22      1.41 o 
   0   8  14       57.28       59.94      3.76 o 
   1   8  14        0.11       -1.06      1.06 o 
   2   8  14        4.15        3.21      1.48 o 
  -8   9  14       72.53       76.55      5.64 o 
  -7   9  14       40.03       48.08      3.18 o 
  -6   9  14       19.17       17.76      3.22 o 
  -5   9  14       83.12       97.66      3.61 o 
  -4   9  14       42.67       45.93      3.36 o 
  -3   9  14        8.79        7.74      2.66 o 
  -2   9  14      337.60      351.58     12.61 o 
  -1   9  14       65.87       78.99      5.53 o 
   0   9  14       22.04       26.34      2.58 o 
   1   9  14        2.51        2.36      1.38 o 
   2   9  14       62.30       70.31      4.65 o 
  -7  10  14       66.30       70.97      4.75 o 
  -6  10  14      140.15      143.40      4.70 o 
  -5  10  14        6.18        4.97      1.39 o 
  -4  10  14        0.48        1.55      1.99 o 
  -3  10  14        0.58       -1.55      1.55 o 
  -2  10  14      217.56      218.60      9.51 o 
  -1  10  14      647.55      678.20     20.69 o 
   0  10  14        6.61        9.20      1.86 o 
   1  10  14       45.25       48.64      3.43 o 
  -5  11  14       33.57       32.81      2.59 o 
  -4  11  14        4.07        2.66      1.99 o 
  -3  11  14        0.01        0.22      1.99 o 
  -2  11  14        0.13       -1.11      1.77 o 
  -1  11  14        0.15        1.23      1.22 o 
 -10   1  15       29.54       26.68      1.52 o 
  -9   1  15       14.20       12.55      1.42 o 
  -8   1  15       32.48       28.91      1.51 o 
  -7   1  15        9.01       10.09      0.95 o 
  -6   1  15      151.14      141.87      2.73 o 
  -5   1  15      277.23      248.80      4.10 o 
  -4   1  15        1.73        3.10      0.64 o 
  -3   1  15       41.47       41.20      1.31 o 
  -2   1  15      235.22      227.30      3.17 o 
  -1   1  15     1099.80     1108.40     10.47 o 
   0   1  15       20.03       21.80      1.16 o 
   1   1  15        5.67        5.36      0.78 o 
   2   1  15        5.54        3.84      0.96 o 
   3   1  15        1.60        2.78      0.91 o 
   4   1  15       23.54       25.30      1.98 o 
 -10   2  15       49.69       54.29      2.25 o 
  -9   2  15       49.66       46.50      1.99 o 
  -8   2  15        9.27       10.41      0.97 o 
  -7   2  15       14.74       13.83      1.22 o 
  -6   2  15       14.73       17.96      1.11 o 
  -5   2  15       47.48       35.71      1.37 o 
  -4   2  15        3.76        5.65      0.67 o 
  -3   2  15      167.70      170.72      2.63 o 
  -2   2  15       67.50       66.75      1.56 o 
  -1   2  15      131.27      128.52      2.19 o 
   0   2  15        0.15       -0.07      0.54 o 
   1   2  15       19.69       20.45      1.24 o 
   2   2  15       77.40       77.71      2.29 o 
   3   2  15       35.12       31.60      2.11 o 
   4   2  15        2.76        2.42      1.17 o 
 -10   3  15      321.95      356.75      6.91 o 
  -9   3  15        3.29        6.50      1.29 o 
  -8   3  15      130.04      138.11      3.04 o 
  -7   3  15       41.55       44.70      1.82 o 
  -6   3  15        7.36        5.56      0.80 o 
  -5   3  15        3.52        1.51      0.78 o 
  -4   3  15      373.81      356.53      4.79 o 
  -3   3  15      122.46      114.34      2.95 o 
  -2   3  15       47.08       42.47      1.47 o 
  -1   3  15       54.20       51.71      1.70 o 
   0   3  15      227.50      229.12      3.94 o 
   1   3  15        9.85       12.26      1.24 o 
   2   3  15      276.21      265.02      4.96 o 
   3   3  15       10.39       10.36      1.70 o 
   4   3  15       39.62       38.63      2.96 o 
 -10   4  15      255.09      269.29      6.81 o 
  -9   4  15        0.76        1.62      1.02 o 
  -8   4  15       37.18       42.61      2.68 o 
  -7   4  15       23.71       22.28      1.80 o 
  -6   4  15        3.08        3.35      0.87 o 
  -5   4  15       40.14       42.71      1.71 o 
  -4   4  15       20.71       23.54      1.50 o 
  -3   4  15       41.27       36.55      1.64 o 
  -2   4  15        2.14        1.49      0.68 o 
  -1   4  15       22.57       21.16      1.33 o 
   0   4  15      151.21      149.99      3.51 o 
   1   4  15        6.76        9.01      1.20 o 
   2   4  15       39.96       37.85      2.60 o 
   3   4  15        9.53       10.46      1.79 o 
  -9   5  15        0.74        1.63      1.18 o 
  -8   5  15       65.39       70.01      2.76 o 
  -7   5  15       17.30       16.68      1.81 o 
  -6   5  15       26.69       27.25      1.73 o 
  -5   5  15        0.51        0.46      0.71 o 
  -4   5  15       40.74       36.16      1.70 o 
  -3   5  15       11.98       12.95      1.13 o 
  -2   5  15       19.41       19.22      1.66 o 
  -1   5  15        1.92        1.15      0.91 o 
   0   5  15        0.29       -0.53      0.69 o 
   1   5  15       11.39       10.09      1.50 o 
   2   5  15        0.06        0.44      1.77 o 
   3   5  15        2.84        3.26      1.48 o 
  -9   6  15        0.54        1.16      1.16 o 
  -8   6  15        1.02        0.97      1.14 o 
  -7   6  15      407.27      427.94     13.86 o 
  -6   6  15       13.09       15.63      1.64 o 
  -5   6  15        0.36        0.07      0.81 o 
  -4   6  15       47.25       45.32      2.31 o 
  -3   6  15      117.06      111.90      3.72 o 
  -2   6  15       21.81       32.29      3.02 o 
  -1   6  15        0.87        1.30      1.32 o 
   0   6  15        6.23        5.15      1.58 o 
   1   6  15       67.70       70.80      6.20 o 
   2   6  15       27.24       28.07      4.09 o 
   3   6  15        0.21        0.89      1.99 o 
  -9   7  15        6.88        2.21      2.43 o 
  -8   7  15        3.24        3.09      1.44 o 
  -7   7  15      100.37       96.97      3.86 o 
  -6   7  15       24.22       21.08      1.95 o 
  -5   7  15       91.63       88.21      3.02 o 
  -4   7  15       15.16       13.95      1.50 o 
  -3   7  15       95.42      104.16      4.75 o 
  -2   7  15        9.22       11.78      2.11 o 
  -1   7  15       32.43       33.70      8.52 o 
   0   7  15       94.38      105.64      4.53 o 
   1   7  15        7.96        4.38      1.48 o 
   2   7  15        3.59        4.87      2.21 o 
  -8   8  15        8.29        7.48      1.82 o 
  -7   8  15        2.60        2.03      1.33 o 
  -6   8  15        0.60        2.42      1.26 o 
  -5   8  15        6.59        8.17      1.98 o 
  -4   8  15      302.24      319.28     10.01 o 
  -3   8  15        1.11        2.05      1.48 o 
  -2   8  15       35.94       34.10      8.41 o 
  -1   8  15        3.37        4.14      3.21 o 
   0   8  15      132.01      130.96      6.31 o 
   1   8  15      103.50      101.12      4.61 o 
   2   8  15       23.17       22.57      3.98 o 
  -7   9  15        2.63        3.87      1.42 o 
  -6   9  15        0.76        1.50      1.18 o 
  -5   9  15       10.41       10.48      1.65 o 
  -4   9  15      123.01      151.34      7.97 o 
  -3   9  15       24.22       25.44      3.76 o 
  -2   9  15      138.96      138.73      7.52 o 
  -1   9  15       63.48       59.07      3.36 o 
   0   9  15       55.60       58.01      3.43 o 
   1   9  15       15.14       18.75      2.49 o 
  -6  10  15       23.24       28.01      2.51 o 
  -5  10  15       12.57       13.81      1.91 o 
  -4  10  15       45.52       57.53      5.09 o 
  -3  10  15        7.62        3.54      2.43 o 
  -2  10  15      215.11      203.78      9.51 o 
  -1  10  15        2.31        2.67      2.10 o 
   0  10  15       85.44       99.98      4.60 o 
  -4  11  15        0.95       -0.66      1.99 o 
  -3  11  15       40.36       37.17      4.43 o 
  -2  11  15        5.98        5.97      2.66 o 
 -10   0  16        1.73        0.66      1.25 o 
  -9   0  16      264.80      294.50      6.49 o 
  -8   0  16        2.75        1.97      0.98 o 
  -7   0  16        1.59        5.08      1.23 o 
  -6   0  16       11.64       10.34      2.57 o 
  -5   0  16        0.89       -0.33      0.77 o 
  -4   0  16       30.22       21.77      1.76 o 
  -3   0  16       15.16       16.02      1.49 o 
  -2   0  16        0.13       -0.60      0.78 o 
  -1   0  16       15.36       13.97      1.26 o 
   0   0  16      698.06      721.33     11.65 o 
   1   0  16      112.20      118.37      3.54 o 
   2   0  16       94.56      102.34      3.32 o 
   3   0  16      130.46      132.99      7.08 o 
 -10   1  16      267.69      286.96      4.85 o 
  -9   1  16       50.39       57.08      1.97 o 
  -8   1  16       51.02       53.76      2.09 o 
  -7   1  16       78.83       77.88      2.51 o 
  -6   1  16        1.15        0.12      0.60 o 
  -5   1  16        0.56        1.12      0.61 o 
  -4   1  16       69.16       59.39      1.85 o 
  -3   1  16       53.98       51.20      1.69 o 
  -2   1  16       26.17       25.39      1.68 o 
  -1   1  16      729.44      729.32      8.10 o 
   0   1  16       12.72       14.54      0.99 o 
   1   1  16        0.55        0.29      0.50 o 
   2   1  16       21.55       21.96      1.28 o 
   3   1  16        0.56       -0.36      0.83 o 
 -10   2  16      510.44      577.05      8.15 o 
  -9   2  16       52.43       56.04      2.19 o 
  -8   2  16       13.10       15.08      1.07 o 
  -7   2  16        9.50        9.46      0.92 o 
  -6   2  16        1.81        0.68      0.59 o 
  -5   2  16       29.77       26.04      1.27 o 
  -4   2  16      127.76      115.67      2.31 o 
  -3   2  16      104.35      102.09      2.03 o 
  -2   2  16      339.61      350.62      4.28 o 
  -1   2  16        2.50        2.12      0.62 o 
   0   2  16      158.63      159.42      2.77 o 
   1   2  16      113.26      109.26      3.00 o 
   2   2  16        0.58        0.11      1.04 o 
   3   2  16        7.11        4.98      1.49 o 
 -10   3  16        0.85        0.56      1.18 o 
  -9   3  16       71.87       79.26      2.98 o 
  -8   3  16        1.25        1.35      0.96 o 
  -7   3  16        7.70        6.60      0.97 o 
  -6   3  16       31.54       39.08      1.74 o 
  -5   3  16        5.70        3.58      0.80 o 
  -4   3  16        1.64        0.70      0.63 o 
  -3   3  16       13.42       14.45      1.05 o 
  -2   3  16       12.53       13.49      1.04 o 
  -1   3  16       12.61       12.70      1.10 o 
   0   3  16      217.77      223.64      4.40 o 
   1   3  16       54.18       53.62      2.17 o 
   2   3  16        2.12        4.21      1.14 o 
   3   3  16       43.03       42.39      2.92 o 
  -9   4  16        1.36        2.18      1.05 o 
  -8   4  16        5.21        4.40      1.16 o 
  -7   4  16      357.13      396.69      7.11 o 
  -6   4  16       97.47      101.32      2.78 o 
  -5   4  16       44.01       46.52      1.94 o 
  -4   4  16       35.48       29.98      2.02 o 
  -3   4  16       32.79       30.99      1.65 o 
  -2   4  16       14.04       10.93      1.24 o 
  -1   4  16        0.19        0.27      0.75 o 
   0   4  16       13.84       12.66      1.35 o 
   1   4  16       33.81       34.35      2.39 o 
   2   4  16        0.69        1.03      1.32 o 
   3   4  16       41.05       35.46      2.87 o 
  -9   5  16       13.36       13.30      1.59 o 
  -8   5  16       25.45       28.94      2.15 o 
  -7   5  16      103.28      107.83      6.40 o 
  -6   5  16       13.97       16.16      1.92 o 
  -5   5  16        0.03       -0.29      0.68 o 
  -4   5  16       42.31       36.60      2.09 o 
  -3   5  16      328.84      312.44      5.07 o 
  -2   5  16       59.43       63.40      2.77 o 
  -1   5  16       45.67       51.35      2.52 o 
   0   5  16       52.98       56.72      2.63 o 
   1   5  16      173.95      188.84      6.86 o 
   2   5  16        0.32        1.55      1.77 o 
  -9   6  16       16.16       15.78      3.32 o 
  -8   6  16       79.98       72.04      3.62 o 
  -7   6  16       20.91       20.99      2.33 o 
  -6   6  16        4.97        6.05      1.26 o 
  -5   6  16        1.42       -0.61      0.87 o 
  -4   6  16       14.67       14.74      1.48 o 
  -3   6  16       35.79       41.69      2.74 o 
  -2   6  16        0.00       -0.05      1.32 o 
  -1   6  16        0.01        0.46      0.99 o 
   0   6  16        6.59        9.10      1.77 o 
   1   6  16       22.80       20.50      2.23 o 
   2   6  16       37.70       29.43      3.54 o 
  -8   7  16        8.02        7.35      2.07 o 
  -7   7  16        5.41        4.21      1.46 o 
  -6   7  16        1.24        0.91      1.00 o 
  -5   7  16       15.50       18.12      1.75 o 
  -4   7  16      258.87      265.78      8.54 o 
  -3   7  16      182.98      182.91      8.96 o 
  -2   7  16       12.06       12.13      2.26 o 
  -1   7  16       38.95       39.18      3.12 o 
   0   7  16        2.03        1.82      1.32 o 
   1   7  16        3.61        4.87      2.21 o 
   2   7  16       59.77       63.28      5.75 o 
  -7   8  16        9.85        8.47      1.70 o 
  -6   8  16       48.48       43.99      2.93 o 
  -5   8  16        3.31        3.68      1.26 o 
  -4   8  16        4.71        3.54      1.48 o 
  -3   8  16       47.70       41.60      4.65 o 
  -2   8  16       13.99       12.83      3.10 o 
  -1   8  16        6.27        8.77      2.54 o 
   0   8  16      406.60      426.69     10.79 o 
   1   8  16        7.88        4.02      1.70 o 
  -7   9  16        2.09        3.92      1.46 o 
  -6   9  16        0.02        0.18      1.14 o 
  -5   9  16        0.13       -0.88      1.03 o 
  -4   9  16        0.37       -0.22      1.99 o 
  -3   9  16       20.15       24.34      3.98 o 
  -2   9  16        2.44        3.32      2.43 o 
  -1   9  16      404.35      427.11     10.71 o 
   0   9  16      133.73      146.96      5.78 o 
  -5  10  16       24.59       24.72      4.54 o 
  -4  10  16       24.79       20.58      3.54 o 
  -3  10  16        0.38        1.77      2.21 o 
  -2  10  16        2.05        1.33      2.21 o 
 -10   1  17        1.53        1.58      0.81 o 
  -9   1  17       41.67       49.08      2.43 o 
  -8   1  17       60.90       58.61      2.59 o 
  -7   1  17        0.83        0.46      0.66 o 
  -6   1  17        0.06        0.12      0.62 o 
  -5   1  17       53.86       55.32      1.76 o 
  -4   1  17       20.02       17.81      1.19 o 
  -3   1  17       55.15       56.01      1.78 o 
  -2   1  17      173.92      177.69      3.11 o 
  -1   1  17      159.90      160.95      2.93 o 
   0   1  17      365.50      367.33      6.22 o 
   1   1  17       42.36       41.93      1.77 o 
   2   1  17        1.56       -0.17      1.09 o 
   3   1  17       67.58       72.13      3.56 o 
 -10   2  17       27.31       24.00      3.34 o 
  -9   2  17      536.48      572.36      8.14 o 
  -8   2  17        7.86       10.38      1.75 o 
  -7   2  17       16.70       14.26      1.06 o 
  -6   2  17       59.35       62.38      1.77 o 
  -5   2  17       67.15       58.58      1.70 o 
  -4   2  17      129.21      125.37      2.50 o 
  -3   2  17       74.73       74.96      1.78 o 
  -2   2  17        1.18        1.76      0.61 o 
  -1   2  17        0.06       -0.29      0.56 o 
   0   2  17      234.87      240.32      4.82 o 
   1   2  17        1.35        2.47      1.06 o 
   2   2  17       23.85       22.49      4.24 o 
  -9   3  17      175.30      192.74      4.83 o 
  -8   3  17        5.61        4.87      1.16 o 
  -7   3  17        1.91        3.40      0.92 o 
  -6   3  17        3.24        4.17      0.88 o 
  -5   3  17        9.47       10.49      1.07 o 
  -4   3  17       88.55       76.82      2.28 o 
  -3   3  17        4.04        3.51      0.84 o 
  -2   3  17       38.76       40.85      1.59 o 
  -1   3  17       62.06       66.84      2.10 o 
   0   3  17        3.38        4.21      0.93 o 
   1   3  17        1.25        0.40      1.01 o 
   2   3  17        1.08        4.02      1.48 o 
  -9   4  17       44.84       43.20      2.64 o 
  -8   4  17       15.55       14.85      1.64 o 
  -7   4  17        2.39        3.23      1.13 o 
  -6   4  17      311.98      323.92      6.18 o 
  -5   4  17        1.71        2.71      0.88 o 
  -4   4  17       41.03       38.26      1.87 o 
  -3   4  17        0.39       -0.65      0.65 o 
  -2   4  17       23.39       26.34      1.76 o 
  -1   4  17        8.86        9.83      1.44 o 
   0   4  17       95.71       91.36      4.23 o 
   1   4  17       35.50       40.43      4.65 o 
   2   4  17       25.67       26.40      2.58 o 
  -9   5  17        8.72        4.61      1.88 o 
  -8   5  17       54.51       54.27      2.76 o 
  -7   5  17      130.81      133.54      4.36 o 
  -6   5  17       74.78       77.14      2.84 o 
  -5   5  17       34.21       31.84      2.03 o 
  -4   5  17       11.89       10.69      1.31 o 
  -3   5  17       38.75       39.70      2.17 o 
  -2   5  17        0.12       -0.81      1.70 o 
  -1   5  17        4.09        6.32      1.26 o 
   0   5  17        2.63        2.30      1.32 o 
   1   5  17       32.58       25.44      3.32 o 
   2   5  17        1.55        1.71      3.10 o 
  -8   6  17        0.29        0.75      1.17 o 
  -7   6  17       98.38      108.30      6.02 o 
  -6   6  17      118.90      127.26      5.62 o 
  -5   6  17        5.46        5.43      1.21 o 
  -4   6  17       13.10        9.68      1.31 o 
  -3   6  17       15.14       19.02      1.65 o 
  -2   6  17        5.75        3.29      1.77 o 
  -1   6  17        0.01        0.24      1.22 o 
   0   6  17       18.35       22.25      2.39 o 
   1   6  17      325.48      345.82     12.17 o 
  -8   7  17        0.39        1.46      1.64 o 
  -7   7  17       12.31       11.84      2.23 o 
  -6   7  17       64.97       64.15      3.41 o 
  -5   7  17        6.74        6.21      1.49 o 
  -4   7  17        6.21        5.63      1.54 o 
  -3   7  17      317.08      342.73     13.28 o 
  -2   7  17       24.06       20.58      3.76 o 
  -1   7  17        9.30       10.31      1.95 o 
   0   7  17       12.58       14.38      3.10 o 
   1   7  17       13.85       13.72      3.32 o 
  -7   8  17       12.86       12.80      1.95 o 
  -6   8  17        0.27       -0.77      1.17 o 
  -5   8  17        7.37       10.65      2.24 o 
  -4   8  17       26.58       22.61      2.66 o 
  -3   8  17       82.09       95.80      6.64 o 
  -2   8  17      159.96      173.46      9.07 o 
  -1   8  17        1.13        2.17      1.77 o 
   0   8  17        3.23        3.76      2.21 o 
  -6   9  17        1.47        1.57      1.33 o 
  -5   9  17       13.55       13.71      2.33 o 
  -4   9  17        7.44        8.12      1.95 o 
  -3   9  17        3.18        3.98      2.66 o 
  -2   9  17       18.99       16.82      3.54 o 
  -1   9  17        3.22        1.33      2.43 o 
  -9   0  18     1692.79     1853.38     26.59 o 
  -8   0  18       10.98       14.82      1.74 o 
  -7   0  18       94.84       51.83     13.50 o 
  -6   0  18       25.10       22.96      2.46 o 
  -5   0  18        3.99        4.73      1.23 o 
  -4   0  18        3.51        3.17      1.07 o 
  -3   0  18        0.06       -0.05      1.03 o 
  -2   0  18      190.08      185.59      4.61 o 
  -1   0  18      582.47      614.45     10.32 o 
   0   0  18      279.13      290.40      7.47 o 
   1   0  18        9.62       10.83      2.77 o 
   2   0  18       74.82       78.24      4.65 o 
  -9   1  18       21.33       22.05      1.46 o 
  -8   1  18      193.92      218.25      4.32 o 
  -7   1  18        4.97        4.76      0.82 o 
  -6   1  18       30.53       28.66      1.65 o 
  -5   1  18       21.23       27.92      1.55 o 
  -4   1  18        5.69        4.22      0.94 o 
  -3   1  18        1.05        0.97      0.67 o 
  -2   1  18        0.06       -0.27      0.56 o 
  -1   1  18       42.85       44.72      2.54 o 
   0   1  18        7.74       10.60      1.15 o 
   1   1  18       53.50       54.05      2.13 o 
   2   1  18       17.22       16.42      3.14 o 
  -9   2  18       29.96       29.48      1.84 o 
  -8   2  18        0.26        0.47      0.78 o 
  -7   2  18        3.36        4.48      1.02 o 
  -6   2  18       90.04      110.94      3.60 o 
  -5   2  18       88.12       91.83      2.16 o 
  -4   2  18        0.40        0.34      0.64 o 
  -3   2  18       54.75       51.86      1.66 o 
  -2   2  18       81.05       75.72      1.92 o 
  -1   2  18        3.90        4.62      1.57 o 
   0   2  18       29.71       30.92      1.98 o 
   1   2  18       66.38       61.29      6.83 o 
   2   2  18       26.36       27.56      2.18 o 
  -9   3  18       46.85       50.24      2.72 o 
  -8   3  18        5.29        5.36      1.30 o 
  -7   3  18       18.62       19.61      1.77 o 
  -6   3  18       49.77       53.81      2.39 o 
  -5   3  18       17.74       18.21      1.35 o 
  -4   3  18       15.14       15.28      1.29 o 
  -3   3  18       36.49       33.88      1.62 o 
  -2   3  18       16.43       14.25      1.24 o 
  -1   3  18       37.18       38.13      1.83 o 
   0   3  18      167.89      168.83      3.83 o 
   1   3  18        9.33       10.19      1.86 o 
  -9   4  18        6.65        9.65      3.52 o 
  -8   4  18       41.80       44.51      2.57 o 
  -7   4  18       19.87       18.82      1.78 o 
  -6   4  18      139.25      137.48      4.02 o 
  -5   4  18       13.76       12.80      1.46 o 
  -4   4  18        1.05        0.57      0.80 o 
  -3   4  18       46.14       48.32      2.10 o 
  -2   4  18      128.21      132.78      3.59 o 
  -1   4  18        1.45        0.67      0.97 o 
   0   4  18        8.56        6.66      1.39 o 
   1   4  18      231.37      240.63      7.02 o 
  -8   5  18       73.25       76.05      3.06 o 
  -7   5  18        2.51        1.90      1.08 o 
  -6   5  18       99.94      100.78      3.72 o 
  -5   5  18       31.34       30.47      2.11 o 
  -4   5  18       14.00       12.79      1.45 o 
  -3   5  18      121.28      120.68      7.02 o 
  -2   5  18        1.97        2.56      0.96 o 
  -1   5  18        5.28        5.75      2.21 o 
   0   5  18       17.81       24.34      3.32 o 
   1   5  18        9.87       10.85      3.54 o 
  -8   6  18        0.02        0.30      1.19 o 
  -7   6  18        6.50        4.21      1.39 o 
  -6   6  18        3.49        4.22      1.36 o 
  -5   6  18        0.90        1.24      0.98 o 
  -4   6  18        0.24        0.71      0.87 o 
  -3   6  18        1.43        4.54      1.56 o 
  -2   6  18      109.53      120.72      4.66 o 
  -1   6  18       12.00       13.20      1.95 o 
   0   6  18       14.74       17.70      3.10 o 
  -7   7  18       21.87       24.24      3.02 o 
  -6   7  18        7.17        6.79      2.54 o 
  -5   7  18        6.61        6.32      1.79 o 
  -4   7  18        0.15        1.11      1.77 o 
  -3   7  18        5.40        7.74      2.66 o 
  -1   7  18       40.47       43.14      4.87 o 
  -6   8  18       40.68       44.95      3.14 o 
  -5   8  18        0.00        0.27      1.13 o 
  -4   8  18        3.25        0.92      1.54 o 
  -3   8  18        0.21        2.47      1.59 o 
  -2   8  18        8.54        7.79      1.80 o 
  -9   1  19       72.67       69.52      5.08 o 
  -8   1  19      554.12      612.39      9.65 o 
  -7   1  19       51.26       50.14      1.99 o 
  -6   1  19        0.66        2.16      0.82 o 
  -5   1  19       14.28       16.61      1.22 o 
  -4   1  19       12.42       14.71      1.13 o 
  -3   1  19        0.02       -0.05      0.65 o 
  -2   1  19       57.67       59.46      1.85 o 
  -1   1  19       18.39       19.43      1.39 o 
   0   1  19      133.18      129.91      3.94 o 
   1   1  19        1.01        0.89      1.20 o 
  -9   2  19       60.29       73.72      3.85 o 
  -8   2  19      224.82      235.85      4.82 o 
  -7   2  19       17.54       18.10      1.51 o 
  -6   2  19       17.41       16.31      1.44 o 
  -5   2  19      100.95      109.03      4.10 o 
  -4   2  19        7.31        9.14      1.17 o 
  -3   2  19       11.83       12.84      1.57 o 
  -2   2  19        5.36        4.51      1.12 o 
  -1   2  19      100.17      112.85      3.21 o 
   0   2  19        0.01       -0.80      1.13 o 
   1   2  19       44.35       46.48      2.63 o 
  -8   3  19       24.13       23.76      2.11 o 
  -7   3  19        8.97        9.35      1.66 o 
  -6   3  19       12.40       12.39      1.73 o 
  -5   3  19      304.56      317.03      5.22 o 
  -4   3  19        2.44        3.09      0.90 o 
  -3   3  19        2.17        2.05      0.83 o 
  -2   3  19        4.16        4.38      1.08 o 
  -1   3  19        0.98        0.69      1.14 o 
   0   3  19        8.15       10.73      2.32 o 
  -8   4  19       13.73       16.35      1.79 o 
  -7   4  19       42.27       44.82      2.56 o 
  -6   4  19        0.09       -0.46      0.95 o 
  -5   4  19       16.68       20.29      1.81 o 
  -4   4  19       93.29       84.79      2.94 o 
  -3   4  19      111.85      109.25      3.72 o 
  -2   4  19        0.77        1.38      1.17 o 
  -1   4  19        6.93        8.12      1.45 o 
   0   4  19        5.69        6.70      1.48 o 
  -8   5  19        6.90       10.22      1.91 o 
  -7   5  19        5.25        5.94      1.31 o 
  -6   5  19        0.06       -0.88      0.97 o 
  -5   5  19        0.64        0.81      1.01 o 
  -4   5  19        0.41        0.18      0.94 o 
  -3   5  19       63.88       65.63      3.52 o 
  -2   5  19       66.08       81.51      3.90 o 
  -1   5  19        0.00       -0.01      1.32 o 
   0   5  19       23.32       27.08      2.20 o 
  -7   6  19       18.04       14.69      1.94 o 
  -6   6  19       15.18       19.52      3.01 o 
  -5   6  19       12.18       11.70      1.63 o 
  -4   6  19        9.98        8.27      3.54 o 
  -3   6  19        0.53        0.11      1.25 o 
  -2   6  19      112.90      127.12      4.91 o 
  -1   6  19        9.51        9.55      1.95 o 
  -6   7  19       79.11       80.66      4.54 o 
  -5   7  19       43.99       41.40      3.67 o 
  -4   7  19        8.01        3.76      2.21 o 
  -3   7  19        0.33        0.66      1.99 o 
  -2   7  19       16.20       19.80      3.98 o 
  -8   0  20       21.22       24.43      3.42 o 
  -7   0  20      100.98      116.06      3.90 o 
  -6   0  20       36.01       34.82      2.46 o 
  -5   0  20       94.99      121.18      5.64 o 
  -4   0  20      249.39      258.04      7.06 o 
  -3   0  20        1.63        1.97      1.38 o 
  -2   0  20       12.81        8.84      4.31 o 
  -1   0  20       63.43       67.80      5.53 o 
   0   0  20       94.79      104.69      4.25 o 
  -8   1  20      568.19      621.95      8.87 o 
  -7   1  20        3.16        1.99      0.87 o 
  -6   1  20        1.37        1.77      0.80 o 
  -5   1  20       69.35       78.19      2.20 o 
  -4   1  20        7.66        8.64      1.03 o 
  -3   1  20        5.30        5.25      0.92 o 
  -2   1  20       12.09       14.14      1.28 o 
  -1   1  20       31.20       34.96      1.90 o 
   0   1  20      151.34      158.91      4.58 o 
  -8   2  20      176.51      190.68      4.68 o 
  -7   2  20       12.73       16.09      1.66 o 
  -6   2  20       20.73       22.25      1.62 o 
  -5   2  20       33.39       37.62      2.02 o 
  -4   2  20        8.51       11.07      1.26 o 
  -3   2  20        0.00       -0.57      0.86 o 
  -2   2  20        0.88        1.01      0.96 o 
  -1   2  20       95.26       98.25      3.61 o 
   0   2  20       29.81       29.92      2.92 o 
  -8   3  20        5.25        5.91      1.39 o 
  -7   3  20      130.60      142.31      4.12 o 
  -6   3  20       39.22       42.20      2.49 o 
  -5   3  20       12.27       10.52      1.50 o 
  -4   3  20       12.43        9.98      1.44 o 
  -3   3  20        0.19       -0.28      1.09 o 
  -2   3  20        0.12        0.10      1.28 o 
  -1   3  20       44.67       49.29      2.82 o 
  -7   4  20       21.25       22.42      2.02 o 
  -6   4  20        0.54        1.11      2.49 o 
  -5   4  20        0.07        0.73      1.07 o 
  -4   4  20       17.81       15.32      1.72 o 
  -3   4  20       13.84       16.07      1.88 o 
  -2   4  20      120.09      130.49      4.22 o 
  -1   4  20       41.03       43.02      2.69 o 
  -7   5  20      111.78      120.51      4.69 o 
  -6   5  20       48.26       52.09      2.75 o 
  -5   5  20       15.87       14.36      1.66 o 
  -4   5  20        0.28       -0.01      1.32 o 
  -3   5  20        3.61        2.12      1.53 o 
  -2   5  20        1.82        2.84      1.33 o 
  -6   6  20       10.02        8.20      1.74 o 
  -5   6  20       19.68       17.03      2.54 o 
  -4   6  20        2.73        3.54      1.56 o 
  -3   6  20        4.53        2.99      1.56 o 
  -7   1  21      376.85      410.30      6.66 o 
  -6   1  21        4.38        5.58      0.97 o 
  -5   1  21       21.69       23.94      1.44 o 
  -4   1  21       81.15       85.05      2.28 o 
  -3   1  21        0.00       -0.07      0.91 o 
  -2   1  21        9.15        9.60      1.44 o 
  -7   2  21      140.01      146.54      3.59 o 
  -6   2  21       27.69       27.67      2.06 o 
  -5   2  21        2.80        1.76      0.88 o 
  -4   2  21      162.41      176.77      4.45 o 
  -3   2  21       44.65       40.58      3.70 o 
  -2   2  21        2.07        1.91      1.12 o 
  -7   3  21        7.64        6.22      1.72 o 
  -6   3  21       77.39       77.80      3.08 o 
  -5   3  21        7.38        8.60      1.41 o 
  -4   3  21        0.34       -0.29      1.01 o 
  -3   3  21        2.61        3.02      1.32 o 
  -2   3  21        4.15        5.38      1.49 o 
  -6   4  21       11.73       12.04      1.65 o 
  -5   4  21        0.96        0.68      1.10 o 
  -4   4  21        0.86        1.89      1.35 o 
  -3   4  21        0.17       -0.12      1.23 o 
  -4   5  21        5.63        4.87      2.21 o 
  -6   0  22       19.77       19.79      2.33 o 
  -5   0  22        8.67        8.26      1.58 o 
  -4   0  22      231.73      263.69      6.12 o 
  -5   1  22       53.58       58.89      2.48 o 
  -4   1  22        1.58        3.80      1.11 o 
  -5   2  22        9.97       10.49      1.72 o 
  -4   2  22        3.17        5.97      2.43 o 
                                                 
